# Supplementary material for: Systematic analysis of palatal transcriptome to identify cleft palate genes within TGFβ3-knockout mice alleles: RNA-Seq analysis of TGFβ3 Mice
Source: BMC Genomics. 2013 Feb 20;14:113. doi: 10.1186/1471-2164-14-113 (PMC3618314; doi:10.1186/1471-2164-14-113)
Supplement: Additional file 2 — Table listing RNA integrity numbers (RIN) to monitor quality and degradation of RNA samples. [file 1471-2164-14-113-S2.xlsx]

## Sheet: Sheet1
Table: RNA integrity numbers (RIN) to monitor quality and degradation of RNA samples
Sample Name	Bioanalyzer RIN	Sample Conc. (ng/ul)
1	9.1	220
2	9.9	252
3	8.6	159
4	9	216
6	8.1	118
9	9.9	224
11	9.1	176
14	9.8	533
15	10	115
16	10	471
18	9.5	217
21	8.5	30
32	9	175
33	9.7	355
34	9.1	172
36	9.8	244
38	10	319.6
39	10	404.6
