# Supplementary material for: Systematic analysis of palatal transcriptome to identify cleft palate genes within TGFβ3-knockout mice alleles: RNA-Seq analysis of TGFβ3 Mice
Source: BMC Genomics. 2013 Feb 20;14:113. doi: 10.1186/1471-2164-14-113 (PMC3618314; doi:10.1186/1471-2164-14-113)
Supplement: Additional file 3 — Table showing the number of reads per replicate of RNA samples. [file 1471-2164-14-113-S3.xlsx]

## Sheet: Sheet1
Table: Number of reads per replicate
Genotype / Age	TGFβ3-/-		TGFβ3+/-		WT
RNA Sample ID
14.5 dpc	3		2		1
	L001	64519075	L001	67998377	L001	71215596
	L002	66286426	L002	69873462	L002	73177426
	6		4		11
	L001	71097593	L001	63924582	L001	84986851
	L002	72994488	L002	65694852	L002	87224219
15.5 dpc	15		14		9
	L002	82210822	L003	75065475	L003	65106296
	L005	95847916	L005	87524111	L005	75948134
	18		16		21
	L003	42278333	L003	81167345	L003	14418665
	L005	49278659	L005	94626139	L005	16810991
16.5 dpc	38		34		32
	L006	57583679	L006	42732352	L006	27424413
	L007	70665442	L007	52543761	L007	33728449
	39		36		33
	L006	46850091	L006	45401495	L006	51715978
	L007	57430827	L007	55709893	L007	63554983

## Sheet: Sheet2
14.5dpc	11	L001	84986851
14.5dpc	11	L002	87224219
14.5dpc	1	L001	71215596
14.5dpc	1	L002	73177426
14.5dpc	2	L001	67998377
14.5dpc	2	L002	69873462
14.5dpc	3	L001	64519075
14.5dpc	3	L002	66286426
14.5dpc	4	L001	63924582
14.5dpc	4	L002	65694852
14.5dpc	6	L001	71097593
14.5dpc	6	L002	72994488
15.5dpc	14	L003	75065475
15.5dpc	14	L005	87524111
15.5dpc	15	L002	82210822
15.5dpc	15	L005	95847916
15.5dpc	16	L003	81167345
15.5dpc	16	L005	94626139
15.5dpc	18	L003	42278333
15.5dpc	18	L005	49278659
15.5dpc	21	L003	14418665
15.5dpc	21	L005	16810991
15.5dpc	9	L003	65106296
15.5dpc	9	L005	75948134
16.5dpc	32	L006	27424413
16.5dpc	32	L007	33728449
16.5dpc	33	L006	51715978
16.5dpc	33	L007	63554983
16.5dpc	34	L006	42732352
16.5dpc	34	L007	52543761
16.5dpc	36	L006	45401495
16.5dpc	36	L007	55709893
16.5dpc	38	L006	57583679
16.5dpc	38	L007	70665442
16.5dpc	39	L006	46850091
16.5dpc	39	L007	57430827
