# Supplementary material for: Systematic analysis of palatal transcriptome to identify cleft palate genes within TGFβ3-knockout mice alleles: RNA-Seq analysis of TGFβ3 Mice
Source: BMC Genomics. 2013 Feb 20;14:113. doi: 10.1186/1471-2164-14-113 (PMC3618314; doi:10.1186/1471-2164-14-113)
Supplement: Additional file 6 — Table listing the names of the genes significantly increased from E14.5 to E15.5 followed by downregulation in E16.5 and their. [file 1471-2164-14-113-S6.xlsx]

## Sheet: UpReg T1T2
Upregulated Genes between E14.51 and E15.5
TGFβ3 -/- Only	WT Only	Both -/- and WT
40969	0610007P08Rik	0610010O12Rik
1190007F08Rik	0610007P14Rik	1110004E09Rik
1700003M02Rik	0610009B22Rik	1110017D15Rik
1700023E05Rik	0610009D07Rik	1110017F19Rik
1700024P16Rik	0610009E02Rik	1190003J15Rik
1700026J04Rik	0610009L18Rik	1500015O10Rik
1700037F24Rik	0610010F05Rik	1600029D21Rik
1700086P04Rik	0610025J13Rik	1600029I14Rik
1700095J03Rik	0610031J06Rik	1700001L19Rik
2010300C02Rik	1110002B05Rik	1700003M07Rik
2310007B03Rik	1110002N22Rik	1700007G11Rik
2310043J07Rik	1110005A03Rik	1700007K13Rik
2410137F16Rik	1110007C09Rik	1700010I14Rik
2610019F03Rik	1110008L16Rik	1700012B09Rik
2810459M11Rik	1110008P14Rik	1700013F07Rik
3010003L10Rik	1110012L19Rik	1700013G23Rik
3110039M20Rik	1110019D14Rik	1700016K19Rik
3110067C02Rik	1110021L09Rik	1700018L24Rik
3110079O15Rik	1110034B05Rik	1700026D08Rik
4632427E13Rik	1110034G24Rik	1700026L06Rik
4833417C18Rik	1110037F02Rik	1700027A23Rik
4833427G06Rik	1110049F12Rik	1700028P14Rik
4922502D21Rik	1110058L19Rik	1700029J07Rik
4930444P10Rik	1110059E24Rik	1700030J22Rik
4930473A06Rik	1110059G10Rik	1700034E13Rik
4930505A04Rik	1110059M19Rik	1700040L02Rik
4930516K23Rik	1110067D22Rik	1700084C01Rik
4930529M08Rik	1190005F20Rik	1700088E04Rik
4931429I11Rik	1190007I07Rik	1700101E01Rik
4933432B09Rik	1200009I06Rik	1810033B17Rik
4933433G15Rik	1200011I18Rik	1810046K07Rik
5330439K02Rik	1200016B10Rik	2010007H06Rik
5430401F13Rik	1300001I01Rik	2010015L04Rik
5430435G22Rik	1300002E11Rik	2010107G12Rik
5730420D15Rik	1300010F03Rik	2210020M01Rik
6530418L21Rik	1500003O03Rik	2310002F09Rik
9130014G24Rik	1500009L16Rik	2310046A06Rik
9130017K11Rik	1500011H22Rik	2410004P03Rik
9130230L23Rik	1500011K16Rik	2410124H12Rik
A230050P20Rik	1500012F01Rik	2510049J12Rik
A230065H16Rik	1500017E21Rik	2610528J11Rik
A330021E22Rik	1500032L24Rik	2900006K08Rik
A330049M08Rik	1600002K03Rik	3110083C13Rik
A430035B10Rik	1600014C10Rik	3425401B19Rik
A530020G20Rik	1600020E01Rik	40972
A830039N20Rik	1700001C02Rik	4833422F24Rik
AA543186	1700006J14Rik	4833423E24Rik
AC149599.1	1700007L15Rik	4833424O15Rik
AC154460.1	1700012C14Rik	4922501L14Rik
AC165361.1	1700016C15Rik	4930451C15Rik
AF251705	1700019G17Rik	4930452B06Rik
AF529169	1700021F05Rik	4930455F23Rik
AI607873	1700023F06Rik	4930485B16Rik
AI836003	1700023L04Rik	4930500J02Rik
AK129341	1700024G13Rik	4930523C07Rik
AL845466.1	1700028E10Rik	4930526A20Rik
AU021034	1700028K03Rik	4930555I21Rik
Abca13	1700028N14Rik	4930565N06Rik
Abcc3	1700029G01Rik	4930572J05Rik
Abcd2	1700034H15Rik	4930578M01Rik
Abcg3	1700047I17Rik2	4930578N16Rik
Acan	1700048O20Rik	4930588N13Rik
Acbd7	1700055N04Rik	4932411E22Rik
Acot11	1700056E22Rik	4932425I24Rik
Acot12	1700066M21Rik	4933404M02Rik
Acp5	1700067K01Rik	4933406C10Rik
Adam12	1700086L19Rik	4933439K11Rik
Adamts8	1810010H24Rik	5330417C22Rik
Adamtsl3	1810013D10Rik	5430407P10Rik
Adap2	1810013L24Rik	5730422E09Rik
Adh7	1810014F10Rik	6820408C15Rik
Adhfe1	1810019D21Rik	9930023K05Rik
Adra1a	1810030O07Rik	9930111J21Rik2
Adra2c	1810031K17Rik	A2m
Agbl2	1810032O08Rik	A4galt
Agr3	1810037I17Rik	A630033H20Rik
Ahnak2	1810041L15Rik	A730090H04Rik
Aldh1a3	1810043H04Rik	AC166574.1
Alms1-ps2	1810046J19Rik	AC166574.2
Als2cl	1810049H13Rik	AI467606
Ambn	1810055G02Rik	AI662270
Ampd1	1810062G17Rik	AU021092
Angpt4	1810063B07Rik	Abca8a
Ank	2010001A14Rik	Abcc12
Ankrd35	2010005H15Rik	Abhd3
Ano1	2010012O05Rik	Ablim2
Ano9	2010106G01Rik	Ace2
Ap1m2	2010107E04Rik	Acpp
Apobr	2010107G23Rik	Acsl6
Apod	2010107H07Rik	Acsm4
Arhgap36	2010109K11Rik	Actg2
Arhgap40	2010110P09Rik	Adam5
Arhgdig	2200002K05Rik	Adamts12
Armc3	2210013O21Rik	Adh1
Art3	2210016F16Rik	Agbl3
Atf5	2210404O07Rik	Agmo
Atp13a5	2300009A05Rik	Agr2
Atp1b4	2310001H17Rik	Agt
Atp2a3	2310002D06Rik	Ahr
Atp6v1g3	2310002L09Rik	Aifm3
BC021891	2310002L13Rik	Ak8
BC042782	2310004I24Rik	Akap17b
BC051019	2310007L24Rik	Akr1c18
BC051077	2310008H04Rik	Aldh1a1
BC052486	2310009B15Rik	Aldh1a7
BC060267	2310011J03Rik	Aldh3a1
Bcan	2310014L17Rik	Aldoc
Bcas1	2310015B20Rik	Alox12
Bend7	2310016M24Rik	Alox15
Best2	2310021P13Rik	Ang
Bfsp2	2310022A10Rik	Angpt2
Bmx	2310022B05Rik	Ankfn1
Bpifb5	2310030G06Rik	Ankrd22
Brdt	2310030N02Rik	Ano2
Btla	2310035K24Rik	Anxa1
C1qtnf9	2310036O22Rik	Anxa11
C1s	2310039H08Rik	Anxa4
C330046G03Rik	2310042E22Rik	Anxa8
C530005A16Rik	2310047M10Rik	Aoah
Calcb	2310050B05Rik	Aox3
Calml4	2310067B10Rik	Apobec1
Capg	2400001E08Rik	Aqp1
Capn5	2410001C21Rik	Aqp3
Caps2	2410002I01Rik	Aqp5
Cartpt	2410003K15Rik	Arap2
Casc1	2410004N09Rik	Arhgef33
Casr	2410006H16Rik	Arid5a
Casz1	2410015M20Rik	Arl11
Ccdc103	2410017P09Rik	Armc2
Ccdc108	2410042D21Rik	Armc4
Ccdc129	2410076I21Rik	Art4
Ccdc152	2410091C18Rik	Asb14
Ccdc153	2410127L17Rik	Asprv1
Ccdc154	2410137M14Rik	Atp10a
Ccdc17	2510002D24Rik	Atp2c2
Ccdc37	2510039O18Rik	Atp6v0d2
Ccdc69	2610001J05Rik	Atp6v1b1
Ccdc81	2610002D18Rik	B230216N24Rik
Ccna1	2610002M06Rik	BC007180
Ccr2	2610027K06Rik	BC013712
Ccr5	2610101N10Rik	BC026585
Cd163	2610203C22Rik	BC048546
Cd177	2610305D13Rik	BC049352
Cd33	2610307P16Rik	BC064078
Cd84	2610316D01Rik	BC100530
Cd9	2610507B11Rik	Bcl2a1a
Cdcp1	2700023E23Rik	Bcl2l14
Cdh17	2700046A07Rik	Bcl6
Cdhr3	2700060E02Rik	Bglap
Cdkl4	2700062C07Rik	Bgn
Ceacam1	2700078E11Rik	Bhlha15
Cerkl	2810002D19Rik	Bhlhe40
Cfhr2	2810004N23Rik	Bhlhe41
Cftr	2810006K23Rik	Bmp8b
Chad	2810008M24Rik	Bpifa1
Chga	2810021B07Rik	Bspry
Chia	2810025M15Rik	Btk
Chrnd	2810403D21Rik	C030017K20Rik
Chst13	2810405K02Rik	C130071C03Rik
Cldn9	2810407C02Rik	C1qb
Clec3a	2810417H13Rik	C1ql3
Clec4a3	2810432D09Rik	C1ra
Clec4a4	2810432L12Rik	C1rb
Clic3	2810433D01Rik	C1rl
Cmah	2810442I21Rik	C330018D20Rik
Cnga4	2810453I06Rik	C3ar1
Cngb1	2900005J15Rik	C5ar1
Cnpy1	2900026A02Rik	Cacna1e
Cntnap5b	2900053A13Rik	Calb2
Coch	2900092E17Rik	Calcoco2
Col5a3	40971	Calm4
Col9a2	3010026O09Rik	Calm5
Col9a3	3110001I22Rik	Calml3
Coro2a	3110045C21Rik	Caly
Cpeb1	3110057O12Rik	Camk1d
Csf2rb2	3230401D17Rik	Capns2
Csgalnact1	3632451O06Rik	Capsl
Cspg4	3830417A13Rik	Car3
Cxcl5	4430402I18Rik	Carns1
Cyp4f15	4631405K08Rik	Casp1
Cytl1	4632411B12Rik	Casp12
D130043K22Rik	4632419I22Rik	Casp4
D3Bwg0562e	4632428C04Rik	Cass4
D630013G24Rik	4632428N05Rik	Cav1
D630039A03Rik	4833412C05Rik	Cav2
Daf2	4833422C13Rik	Cav3
Dapk2	4833442J19Rik	Cbr2
Dcdc2a	4921517L17Rik	Ccdc104
Ddo	4921524J17Rik	Ccdc11
Dgkg	4921530D09Rik	Ccdc113
Dgki	4930412C18Rik	Ccdc114
Dio3	4930412F15Rik	Ccdc121
Dio3os	4930415O20Rik	Ccdc13
Diras1	4930428E23Rik	Ccdc135
Dlec1	4930430F08Rik	Ccdc146
Dlx4	4930443B20Rik	Ccdc147
Dlx6as1	4930444A02Rik	Ccdc158
Dmkn	4930447M23Rik	Ccdc162
Dmrt3	4930453N24Rik	Ccdc164
Dmrta1	4930469K13Rik	Ccdc18
Dnahc10	4930503B20Rik	Ccdc19
Dnahc11	4930513N10Rik	Ccdc27
Dnajc22	4930524L23Rik	Ccdc3
Dnase1l1	4930534B04Rik	Ccdc40
Dock2	4930547N16Rik	Ccdc60
Dpf3	4930550C14Rik	Ccdc64b
Drd2	4930558J18Rik	Ccdc65
Dsc1	4930562C15Rik	Ccdc67
Dscam	4930579G22Rik	Ccdc87
Duoxa1	4930579G24Rik	Ccdc88b
Dyrk4	4930581F22Rik	Ccdc89
E030002O03Rik	4931406C07Rik	Ccdc96
E330012B07Rik	4931414P19Rik	Cckar
Efhc1	4932415G12Rik	Ccl21a
Egr3	4932443I19Rik	Ccl6
Elf5	4933403F05Rik	Ccno
Ell3	4933407K13Rik	Ccr1
Elmo1	4933411K16Rik	Cd109
Eno4	4933421O10Rik	Cd14
Enox	4933430H15Rik	Cd200r3
Enpp6	4933431K23Rik	Cd274
Eps8l2	4933437F05Rik	Cd48
Epsti1	5031414D18Rik	Cd5
Epyc	5031425E22Rik	Cd52
Espn	5031434O11Rik	Cd53
Evpl	5033411D12Rik	Cd55
Expi	5133401N09Rik	Cd74
F2rl1	5430402O13Rik	Cdc20b
F3	5430411K18Rik	Cdh1
F630111L10Rik	5430416N02Rik	Cdh26
F830016B08Rik	5430417L22Rik	Cdk18
Faah	5430437P03Rik	Cdkn1a
Faim2	5730437N04Rik	Ceacam2
Fam110c	5730455P16Rik	Celsr1
Fam134b	5730508B09Rik	Ces1d
Fam161a	5830415F09Rik	Ces2g
Fam164c	5930412G12Rik	Cetn4
Fam169b	6030443J06Rik	Cgref1
Fam180a	6030446N20Rik	Chac1
Fam184b	6030455H03Rik	Chchd10
Fam187a	6330545A04Rik	Chdh
Fam198a	6430562O15Rik	Chmp4c
Fam19a4	6430573F11Rik	Chrdl1
Fam47e	6430590A07Rik	Chst11
Fam81b	6530401N04Rik	Chst5
Fam83a	6530403G13Rik	Chst9
Fam83g	6720456B07Rik	Cib1
Fbln7	40975	Ckm
Fbxo43	8030423F21Rik	Clca1
Fcgr3	8430419L09Rik	Clca2
Fcgrt	8430429K09Rik	Cldn23
Fer1l6	9030224M15Rik	Cldn3
Fezf1	9030418K01Rik	Cldn8
Fezf2	9030625A04Rik	Clec10a
Fgf1	9130023H24Rik	Clec11a
Fhad1	9130221H12Rik	Clec12a
Figf	9230116N13Rik	Clec2f-ps
Fos	9330101J02Rik	Clec2g
Fosl2	9330161L09Rik	Clec4a1
Foxa3	9330162012Rik	Clec4a2
Foxg1	9330198N18Rik	Clec7a
Foxn1	9430016H08Rik	Clic5
Fut9	9430020K01Rik	Clic6
Gabrg3	9430023L20Rik	Cma1
Gad2	9430031J16Rik	Cma2
Gale	9430037G07Rik	Cmtm8
Gcnt2	9530052C20Rik	Cmya5
Gcnt7	9530056K15Rik	Cnfn
Gda	9530082P21Rik	Cnga2
Gdap1	9630014M24Rik	Cnksr1
Gja3	9930021J03Rik	Col10a1
Gjb3	9930111J21Rik1	Col12a1
Gldn	A030003K02Rik	Col14a1
Gm101	A130010J15Rik	Col22a1
Gm10433	A130022J15Rik	Col24a1
Gm106	A230046K03Rik	Col5a2
Gm11042	A230051G13Rik	Comp
Gm11534	A330017A19Rik	Cpa3
Gm11638	A330076H08Rik	Cpa6
Gm11650	A3galt2	Cpe
Gm11787	A430078G23Rik	Cpm
Gm11934	A430107O13Rik	Cpz
Gm12426	A430110N23Rik	Crb3
Gm12695	A530054K11Rik	Creb3l1
Gm12866	A530072M11Rik	Crip1
Gm13399	A630001G21Rik	Crip2
Gm13648	A630007B06Rik	Cryl1
Gm13832	A830010M20Rik	Csf1r
Gm14027	A930003A15Rik	Csf2rb
Gm14281	A930005I04Rik	Csrp3
Gm14446	A930012L18Rik	Csta
Gm14548	A930024E05Rik	Ctsc
Gm15016	A930033H14Rik	Ctsh
Gm15328	AA414768	Ctss
Gm15406	AA444953	Ctxn3
Gm15411	AA960436	Cubn
Gm15417	AA987161	Cx3cr1
Gm15567	AC091333.1	Cxcl13
Gm15674	AC091333.2	Cxcr4
Gm15883	AC099934.1	Cyb561
Gm15893	AC114657.1	Cybrd1
Gm15922	AC114668.1	Cyfip2
Gm15998	AC117644.2	Cyp11a1
Gm16008	AC117806.1	Cyp2a5
Gm16083	AC119249.1	Cyp2f2
Gm16332	AC121599.1	Cyp2g1
Gm16364	AC122925.1	Cyp4f39
Gm16365	AC125110.1	Cytip
Gm16701	AC127411.1	D4Bwg0951e
Gm16976	AC133597.1	D630032N06Rik
Gm17254	AC138214.1	D930007P13Rik
Gm17312	AC139849.1	D930020B18Rik
Gm17459	AC156953.1	Dapl1
Gm17494	AC157822.1	Dapp1
Gm17555	AC158612.1	Dcn
Gm17574	AC158612.2	Dennd2d
Gm17595	AC166252.1	Dhrs2
Gm17621	AI413582	Dhrs7
Gm20524	AI462493	Dkk1
Gm2115	AI504432	Dkkl1
Gm216	AI661453	Dlx3
Gm221	AI838599	Dmbx1
Gm4419	AK157302	Dmp1
Gm5077	AL596123.1	Dnahc12
Gm5466	AL626784.1	Dnahc6
Gm5546	AL672070.1	Dnahc7b
Gm5834	AL807823.1	Dnahc8
Gm606	AL928557.1	Dnahc9
Gm626	AU023871	Dnaic2
Gm6619	AV039307	Dnajb13
Gm7850	AW549877	Dnajc6
Gm9157	AW554918	Dnali1
Gm949	Aacs	Dpt
Gm9670	Aagab	Dram1
Gm973	Aamp	Dsc3
Gm9783	Aanat	Dscaml1
Gngt2	Aars	Dsg1a
Gpr160	Aarsd1	Dtx3l
Gpr81	Aasdh	Duox1
Gpr83	Aatf	Dusp14
Gpx2	Abca12	Dynlrb2
Grhl1	Abca5	Dynlt3
Grm4	Abcb1a	Dyrk3
Grpr	Abcb1b	E030010N08Rik
Hapln1	Abcb7	E030011O05Rik
Has1	Abcb8	E030044B06Rik
Hck	Abcd1	E130003G02Rik
Hcn1	Abcd3	E230008N13Rik
Hdc	Abce1	Ecm2
Hist2h2be	Abcf1	Edn2
Hopx	Abcg5	Efcab1
Hsd17b6	Abcg8	Efcab10
Htr3b	Abhd12	Efhb
Ifi204	Abhd15	Efhc2
Ifit1	Abhd2	Elmod1
Ihh	Abhd4	Emb
Ikbke	Abi2	Emp2
Il13ra1	Abt1	Enkur
Il17b	Abtb1	Entpd3
Il17re	Acaa1a	Ephx1
Il18	Acaa1b	Ephx2
Il1rn	Acaa2	Epn3
Il6ra	Acad10	Etohd2
Inpp5d	Acad12	Ezr
Insc	Acad8	F11r
Ipcef1	Acadl	F13a1
Irgm2	Acadm	F630028O10Rik
Isg15	Acadvl	Fabp3
Itga11	Acap1	Fabp4
Itgal	Acap3	Fads6
Itgam	Acat1	Fam129a
Itgb4	Accn1	Fam131c
Itgbl1	Acer1	Fam154b
Itpr2	Acot13	Fam167a
Jakmip2	Acot2	Fam179a
Kat2b	Acot6	Fam183b
Katnal2	Acot8	Fam20c
Kcnc4	Acot9	Fam40b
Kcnh3	Acp6	Fam46a
Kcnh4	Acpl2	Fam5b
Kcnh7	Acta2	Fam83e
Kcnip2	Actc1	Fank1
Kcnj16	Actn2	Fate1
Kcnj5	Actn3	Fbxl13
Kcnk6	Actr10	Fbxo24
Kcnma1	Actr1a	Fbxo36
Kcnmb3	Actr2	Fcgr1
Kcnq3	Actr3	Fcgr2b
Kctd4	Actr5	Fcgr4
Kif19a	Actr6	Fetub
Kif27	Actr8	Fgd2
Klc3	Acyp1	Fgfbp1
Klf2	Adam10	Fgl2
Klhl1	Adam15	Fgr
Klk10	Adam17	Fkbp11
Klk11	Adam33	Fmnl1
Klk14	Adamts13	Fmo2
Kng2	Adamts14	Fndc1
Krt77	Adamts20	Foxi1
Krt80	Adamts5	Foxn4
Krtdap	Adat2	Foxo6
Ldb3	Adat3	Frmd5
Lemd1	Adc	Fsip1
Lgals12	Adck4	Fstl3
Lgals3bp	Adcy6	Fxyd3
Lhb	Adcy9	Gabrb1
Lipc	Adcyap1	Gabrp
Lipi	Adi1	Galm
Lpar5	Adm	Galnt12
Lpcat2	Adnp2	Galnt14
Lrp2	Adora2a	Galnt3
Lrriq1	Adora2b	Galntl2
Ltbp2	Adora3	Gas6
Ltk	Adprhl1	Gatsl3
Mak	Adprhl2	Gbp2
Mapk15	Adra1d	Gbp7
Mapk4	Adrb2	Gjc3
Marveld3	Adrb3	Glipr1
Matn1	Adrbk1	Glyatl3
Matn3	Adss	Gm10529
Mb	Adssl1	Gm11379
Mcoln2	Aes	Gm11571
Mcoln3	Afap1	Gm11771
Mcrs1	Afap1l1	Gm11992
Meig1	Aff2	Gm12498
Mfap1b	Aftph	Gm12519
Mfi2	Aga	Gm13113
Mir1247	Agfg1	Gm13589
Mir133b	Agfg2	Gm13704
Mir135b	Aggf1	Gm13789
Mir138-2	Agk	Gm13807
Mir206	Agl	Gm14033
Mir30b	Agmat	Gm14385
Mir30c-2	Agpat4	Gm14738
Mir320	Agpat5	Gm15525
Mir429	Agtpbp1	Gm15675
Mis12	Agtr2	Gm15834
Mlph	Agtrap	Gm16127
Mpzl3	Ahctf1	Gm16136
Mtap7	Ahcyl1	Gm16155
Mtl5	Ahcyl2	Gm16187
Muc15	Ahsa1	Gm16340
Muc16	Aif1	Gm16462
Muc2	Aifm1	Gm166
Muc20	Aim1l	Gm16675
Mx1	Aimp1	Gm16866
Mxra8	Aipl1	Gm16892
Mybl1	Ak2	Gm17131
Mybpc1	Ak3l2-ps	Gm17132
Myl3	Akap1	Gm17189
Myom2	Akap14	Gm17259
Myoz2	Akap8	Gm17295
Myrip	Akap8l	Gm17299
Neat1	Akirin1	Gm17316
Nek10	Aknad1	Gm17384
Neurod1	Akr1a1	Gm17385
Nfam1	Akr1b8	Gm17632
Ngef	Akr1e1	Gm18889
Nipal2	Alb	Gm1966
Nlrp10	Aldh3a2	Gm1987
Nol4	Aldh3b2	Gm20531
Notum	Aldh4a1	Gm2078
Noxa1	Aldh5a1	Gm5084
Npas2	Aldh6a1	Gm5483
Nr2e1	Aldh9a1	Gm5577
Nrap	Aldoa	Gm5918
Ntn5	Alg1	Gm6990
Nuak2	Alg3	Gm6999
Nxph3	Alkbh5	Gm7162
Oas1c	Alms1	Gm7173
Oas2	Alox12e	Gm7420
Oasl2	Alox8	Gm7536
Obscn	Alx1	Gm8787
Ocln	Alyref	Gm8995
Oit1	Amdhd2	Gm9745
Olfr124	Ammecr1	Gm9817
Olfr1259	Amn1	Gm9848
Olfr1420	Amph	Gmfg
Olfr1440	Anapc1	Gna14
Olfr17	Anapc10	Gng13
Olfr222	Anapc11	Golga7b
Olfr235	Anapc13	Gp49a
Olfr281	Angel1	Gpihbp1
Olfr292	Ank1	Gpr133
Olfr309	Ankmy1	Gpr176
Olfr32	Ankmy2	Gpr65
Olfr370	Ankrd1	Gpr87
Olfr523	Ankrd13a	Gramd2
Olfr536	Ankrd2	Grb7
Olfr639	Ankrd23	Gstm1
Olfr640	Ankrd29	Gstm2
Olfr643	Ankrd37	Gucy2c
Olfr644	Ankrd39	Gvin1
Olfr718-ps1	Ankrd45	H2-Aa
Olfr720	Ankrd46	H2-Ab1
Olfr745	Ankrd5	H2-D1
Olfr94	Ankrd6	H2-DMb1
Olig1	Anks3	H2-DMb2
Omp	Antxr1	H2-Eb1
Oprd1	Antxr2	H2-K1
Optn	Anxa3	Hapln4
Otogl	Anxa5	Hbb-b2
P2ry14	Aoc2	Hcn2
P2ry2	Aoc3	Hes2
Padi2	Ap1b1	Hhatl
Pak6	Ap1g2	Hhip
Pcdh11x	Ap1s2	Hist1h2bc
Pcdhb1	Ap1s3	Hist2h2aa1
Pcdhb19	Ap2b1	Hist2h2aa2
Pcdhb22	Ap2s1	Hist2h3c1.1
Pcnxl2	Ap3b2	Hist2h3c2
Pdia2	Ap3m1	Hist2h4
Pdk4	Ap3m2	Hook1
Phf19	Ap3s1-ps2	Hp
Phospho1	Apba3	Hr
Phyhip	Apbb1ip	Hsd17b2
Pion	Apeh	Hsp25-ps1
Pir	Aph1b	Hspa2
Pkp2	Api5	Hspa4l
Pkp3	Apitd1	Hspb1
Pla2g12a	Aplnr	Hspb7
Pla2g3	Aplp1	Hydin
Plaur	Apobec3	Hyls1
Plch1	Apoc1	Ibsp
Plekha4	Apoc2	Idi2
Plekhb1	Apoc4	Ier3
Plin5	Apoo	Ifi203
Pls1	Apoo-ps	Ifi205
Plxdc1	Appl1	Ifi27l2a
Pnmal1	Aqp9	Ifi27l2b
Pnpla3	Ar	Ifi35
Popdc3	Arcn1	Ifi47
Pparg	Areg	Igsf6
Prelp	Arf3	Iigp1
Prkaa2	Arf4	Il10ra
Prss33	Arf6	Il20ra
Prss35	Arfgef2	Inmt
Psapl1	Arfip1	Inpp5j
Psmb8	Arg1	Insig2
Pstpip1	Arglu1	Insm1
Ptgds	Arhgap11a	Iqca
Ptgs2	Arhgap18	Iqcd
Ptk2b	Arhgap20	Iqck
Pyroxd2	Arhgap26	Iqub
RP24-129K7.2.1	Arhgap29	Irgm1
Rab17	Arhgap32	Isg20
Rab25	Arhgap42	Isoc2b
Rab3c	Arhgdia	Itgb2
Ralgapa2	Arhgef10l	Itih5
Ranbp3l	Arhgef18	Itpka
Rasgef1a	Arhgef5	Kcnh8
Rassf6	Arih1	Kcnj3
Rbm47	Arih2	Kcnk10
Rbp4	Arl15	Kcnn4
Rgs11	Arl2	Kcnq1
Rhbdl2	Arl4a	Kdelr3
Rims2	Arl4c	Kif6
Rps18-ps2	Arl4d	Kitl
Rspo4	Arl5a	Klf14
Rufy4	Arl5c	Klf5
S100a14	Arl6ip1	Klf9
S100b	Arl6ip4	Klhdc9
S100z	Arl6ip5	Klhl31
Samd9l	Arl6ip6	Klrg2
Sash3	Arl8a	Krt1
Scgb1c1	Arl8b	Krt13
Scnn1a	Armc5	Krt18
Scrg1	Armc6	Krt2
Scube2	Armc8	Krt23
Sec1	Arntl	Krt25
Sec14l2	Arntl2	Krt27
Sec14l5	Arpc1a	Krt28
Selenbp2	Arpc5	Krt31
Selplg	Arpc5l	Krt4
Serinc4	Arpp19	Krt5
Serpina3n	Arrb1	Krt6a
Serpinb12	Arrdc4	Krt6b
Serpinb7	Arsb	Krt7
Serpinb8	Arvcf	Krt71
Sfpi1	As3mt	Krt75
Shisa9	Asah1	Krt79
Sla	Asb1	Krt8
Slc13a5	Asb2	Lamb3
Slc14a1	Ascc3	Larp1b
Slc14a2	Ascl4	Lca5l
Slc15a2	Asf1b	Lcn2
Slc16a12	Asna1	Lcp2
Slc16a4	Asns	Lgals7
Slc17a8	Aspa	Lgals9
Slc1a1	Asrgl1	Lgi2
Slc26a7	Ass1	Lilrb3
Slc27a2	Atad1	Lilrb4
Slc28a3	Atad2	Lingo4
Slc35d1	Atf1	Lmln
Slc37a1	Atf4	Lmod2
Slc47a1	Atf7ip2	Lpar3
Slc4a11	Atg10	Lpxn
Slc6a2	Atg12	Lrguk
Slc6a20a	Atg14	Lrrc10b
Slc7a4	Atg3	Lrrc18
Slc9a2	Atg4a	Lrrc25
Slc9a7	Atg4a-ps	Lrrc26
Slco1a5	Atg4d	Lrrc31
Slfn8	Atg5	Lrrc34
Slurp1	Atg9b	Lrrc36
Smpdl3a	Atl2	Lrrc46
Sowaha	Atoh1	Lrrc48
Sp8	Atox1	Lrrc51
Spag16	Atp13a1	Lrrc6
Spata13	Atp1b3	Lrrc8e
Spata18	Atp2a1	Lrriq3
Spink5	Atp2b1	Lst1
Sprr3	Atp5c1	Ltf
Sptlc3	Atp5d	Ly6a
St8sia6	Atp5g1	Ly6c1
Steap2	Atp5g2	Ly6d
Steap4	Atp5g3	Ly6e
Stk30	Atp5h	Ly6g6c
Stox1	Atp5j	Ly86
Sult1d1	Atp5k	Ly9
Susd5	Atp5o	Lypd2
Sv2b	Atp5s	Lyz2
Syt7	Atp6ap2	Mag
Tacr1	Atp6v0c	Malat1
Tal2	Atp6v0e	Mamdc2
Tgfb1	Atp6v0e2	Mansc1
Tgm1	Atp6v1b2	Maob
Tgm5	Atp6v1c1	Map3k6
Thsd7b	Atp6v1d	Mapk10
Tifab	Atp6v1e1	Mbp
Tlr1	Atp6v1g1	Mc5r
Tlr4	Atp6v1h	Mcl1
Tlr6	Atpif1	Mcpt2
Tm4sf19	Atrn	Mcpt4
Tmc5	Atrnl1	Mcpt8
Tmem146	Atxn3	Mdh1b
Tmem181b-ps	Atxn7l1	Mepe
Tmem182	Auh	Met
Tmem213	Aurkb	Mfap3l
Tmem221	Avpr1a	Mfap5
Tmem40	Axin1	Mfsd6l
Tmem54	Axl	Mgp
Tmem79	B230206F22Rik	Mgst3
Tmem8	B230208H17Rik	Mill2
Tmie	B230219D22Rik	Mir146
Tmprss11a	B2m	Mir1895
Tmprss13	B330016D10Rik	Mir203
Tmprss4	B3gat2	Mir223
Tnfrsf23	B3gnt1	Mir3473b
Tnni2	B3gnt4	Mir34a
Tnxb	B3gnt8	Mir449a
Tor3a	B3gntl1	Mir449b
Trim14	B430305J03Rik	Mir449c
Trim30a	B4galnt1	Mir5107
Trim30d	B4galt1	Mir9-2
Trpv2	B630005N14Rik	Mlf1
Tspan33	B9d1	Mlkl
Ttc24	BB218582	Mmp13
Ttc39a	BC003266	Mmp8
Ttc7	BC005624	Mmp9
Ttll10	BC013529	Mnda
Tubb2b	BC016495	Mndal
Ubqln3	BC021614	Mocos
Ubqlnl	BC021785	Morn2
Ugt2a1	BC022687	Morn5
Ugt8a	BC024139	Mpeg1
Umodl1	BC024659	Mrc1
Unc79	BC029214	Mrgprf
Usp2	BC029722	Ms4a6b
Usp43	BC030499	Ms4a6c
Vip	BC030867	Ms4a6d
Vsig8	BC031181	Msln
Vwa5b2	BC031781	Msr1
Wdr52	BC032203	Mt1
Wdr72	BC033916	Mt2
Wdr78	BC034902	Muc1
Wdr93	BC043934	Muc4
Wdr95	BC048355	Mycbpap
Wif1	BC051226	Myo1f
Wisp3	BC053749	Myo1g
Xylt1	BC066135	Myo1h
Zbtb20	BC088983	Myo5c
Zc3h6	BX005039.1	Myo6
Zc3hav1	Bace2	Naip2
Zdhhc23	Bach2	Nceh1
Zfp385b	Bag3	Ncf1
Zfp407	Bambi	Ncf4
Zfp648	Banf1	Ndp
Zfp652	Bank1	Ndrg1
Zmynd17	Barx2	Ndufa4l2
n-R5s189	Batf	Ndufv3
	Baz2b	Neb
	Bbox1	Necab1
	Bbs1	Nek5
	Bbs12	Neurog1
	Bbs2	Nhlh1
	Bbs5	Niacr1
	Bbs7	Nipal1
	Bcam	Nkx3-1
	Bcap29	Nme5
	Bcap31	Nov
	Bcas3	Npas4
	Bcdin3d	Nptx2
	Bckdha	Nqo1
	Bckdk	Nrip3
	Bcl10	Nsun7
	Bcl2l13	Nt5e
	Bcl2l2	Nucb2
	Bcl3	Nupr1
	Bcl7a	ORF63
	Bcl7b	Oas1a
	Bdh1	Oas1b
	Bdkrb2	Odz2
	Bdnf	Ogn
	Bet1	Olfm4
	Bet1l	Olfr1264
	Bex1	Olfr1372-ps1
	Bfar	Olfr15
	Bglap-rs1	Olfr56
	Bglap2	Olfr613
	Bhlhe23	Olfr78
	Bicc1	Olig2
	Bin3	Omd
	Birc3	Opn1sw
	Bloc1s1	Ormdl2
	Bloc1s2	Osgin1
	Bloc1s3	Osmr
	Blvra	Otud1
	Blvrb	Ovol2
	Bmp3	Oxct2b
	Bmp7	P2rx4
	Bms1	P2rx7
	Bnc1	P2ry6
	Bnip3	Pacrg
	Bok	Panx3
	Bola2	Paqr5
	Bpgm	Paqr6
	Bphl	Paqr9
	Bpifc	Parp12
	Bpnt1	Parp14
	Braf	Pcdhb12
	Brca2	Pcf11
	Brcc3	Pcgf5
	Brd3	Pcolce
	Bre	Pcolce2
	Bri3bp	Pcp4l1
	Brip1	Pde8b
	Brix1	Pdgfrl
	Brms1	Perp
	Bscl2	Pglyrp1
	Bsg	Pi16
	Bst2	Pkp1
	Btaf1	Pla2g2f
	Btbd8	Pla2g5
	Btbd9	Pla2r1
	Btd	Plac8
	Btf3	Plb1
	Btg1	Plbd1
	Btg2	Plcb4
	Bud13	Plcd1
	C030019I05Rik	Plcd4
	C030034I22Rik	Plcg2
	C030048B08Rik	Plch2
	C130036L24Rik	Pld4
	C130046K22Rik	Plekhg6
	C130074G19Rik	Plk4
	C130079G13Rik	Plscr2
	C1d	Pof1b
	C1galt1	Pon1
	C1qa	Pon3
	C1qc	Ppp1r14c
	C1qtnf2	Ppp1r1b
	C1qtnf5	Ppp1r32
	C230035I16Rik	Ppp1r36
	C230052I12Rik	Ppp1r3c
	C230062I16Rik	Pqlc3
	C230081A13Rik	Prmt8
	C2cd2	Pstpip2
	C2cd3	Ptgdr
	C2cd4d	Ptpn22
	C330006K01Rik	Ptprc
	C330007P06Rik	Pygl
	C4b	Pygm
	C78339	Pyhin1
	CR956641.1	Qpct
	Cab39l	RP23-309A11.8.1
	Cables2	RP23-455J20.1.1
	Cabp1	RP24-201C14.10.1
	Cachd1	RP24-201C14.11.1
	Cacna1s	RP24-201C14.5.1
	Cacna2d3	RP24-201C14.6.1
	Cacng1	Rac2
	Cacng6	Ramp1
	Cadm4	Rasgrf1
	Calca	Rasgrf2
	Calcoco1	Rbks
	Calhm2	Rbm11
	Calm2	Rbm24
	Calm3	Rd3
	Calu	Reg3g
	Camk2a	Rgs20
	Camk2d	Rgs22
	Camta1	Rgs5
	Camta2	Rhov
	Capn10	Rhpn2
	Capn11	Riiad1
	Capn2	Ripply1
	Capza1	Rnase4
	Capzb	Rnase6
	Car1	Rnf32
	Car5b	Ropn1l
	Car6	Rorc
	Card10	Rp1
	Card6	Rpl10a-ps2
	Card9	Rsad2
	Carhsp1	Rsph1
	Casp2	Rsph9
	Casp6	Rtdr1
	Casp7	Rtp1
	Casq2	Rtp2
	Catsperg1	Rtp4
	Cblb	S100a6
	Cblc	S100a7a
	Cbln4	S100a8
	Cbr3	SNORA17
	Cbs	Scara5
	Cbx4	Scel
	Cbx7	Scn4b
	Cby1	Scn5a
	Cc2d1b	Scnn1g
	Ccdc101	Sdc4
	Ccdc109b	Sdr42e1
	Ccdc12	Sec14l4
	Ccdc122	Sec16b
	Ccdc124	Sectm1b
	Ccdc126	Selenbp1
	Ccdc130	Sell
	Ccdc132	Serinc5
	Ccdc134	Serpina11
	Ccdc141	Serpina9
	Ccdc142	Serpinb10-ps
	Ccdc163	Serpinb11
	Ccdc22	Serpinb1a
	Ccdc23	Serpinb2
	Ccdc25	Serpinb3a
	Ccdc28a	Serpinb5
	Ccdc28b	Sfrp1
	Ccdc41	Sfrp4
	Ccdc43	Sgk3
	Ccdc48	Sh2d4a
	Ccdc53	Shisa7
	Ccdc55	Siglec1
	Ccdc57	Siglec15
	Ccdc61	Siglece
	Ccdc62	Slc12a8
	Ccdc68	Slc16a11
	Ccdc84	Slc17a9
	Ccdc9	Slc22a18
	Ccdc91	Slc24a2
	Ccdc93	Slc24a4
	Ccdc97	Slc25a35
	Ccl12	Slc25a43
	Ccl2	Slc35d3
	Ccl21b	Slc36a2
	Ccl21c	Slc39a4
	Ccl25	Slc41a2
	Ccl7	Slc44a3
	Ccna2	Slc5a8
	Ccnb1	Slc5a9
	Ccnb2	Slc6a14
	Ccndbp1	Slco4a1
	Ccng1	Slfn1
	Ccr8	Slfn2
	Ccs	Smyd3
	Cct2	Snca
	Ccz1	Snx14
	Cd164	Sod3
	Cd164l2	Sost
	Cd1d2	Sowahb
	Cd200	Sp7
	Cd248	Spa17
	Cd300a	Spag17
	Cd300lg	Spag6
	Cd302	Spdef
	Cd38	Spef2
	Cd40	Spint2
	Cd59a	Spn
	Cd59b	Spp1
	Cd63	Spp2
	Cd63-ps	Sprr1a
	Cd79a	Sprr1b
	Cd79b	Sqrdl
	Cd80	Srpx2
	Cd81	St14
	Cd86	St3gal6
	Cd93	St6galnac2
	Cd96	Stc2
	Cdc26	Steap1
	Cdc42	Stfa1
	Cdc42ep1	Stfa3
	Cdc42ep3	Stk17b
	Cdca7l	Stk32a
	Cdh13	Stk33
	Cdh22	Stoml3
	Cdh5	Sult1b1
	Cdipt	Sult1c1
	Cdk1	Sult1e1
	Cdk13	Sult2b1
	Cdk16	Svep1
	Cdk19	Svopl
	Cdk5rap1	Syt10
	Cdk7	Sytl1
	Cdk9	Tacstd2
	Cdkal1	Tas1r1
	Cdkl1	Tbc1d30
	Cdkl5	Tc2n
	Cdkn2a	Tcea3
	Cdkn2b	Tcf21
	Cdkn2c	Tchh
	Cdkn2d	Tcp11
	Cdkn3	Tcte1
	Cdo1	Tctex1d2
	Cdr2l	Tekt1
	Cdsn	Tekt4
	Cebpa	Tekt5
	Cebpd	Tesc
	Cebpg	Tex15
	Cecr5	Tfap2e
	Cela1	Tfcp2l1
	Celf2	Tfpi2
	Cenpf	Them5
	Cenpn	Thpo
	Cenpq	Thy1
	Cenpt	Tlr13
	Cenpv	Tlr9
	Cenpw	Tm4sf1
	Cep120	Tm7sf4
	Cep290	Tmcc3
	Cep72	Tmem106a
	Cept1	Tmem107
	Cer1	Tmem125
	Cetn3	Tmem150c
	Cfl1	Tmem154
	Cflar	Tmem184a
	Cgrrf1	Tmem20
	Ch25h	Tmem212
	Chchd1	Tmem232
	Chchd2	Tmem45b
	Chchd4	Tmem52
	Chchd5	Tmprss11d
	Chchd6	Tnfaip2
	Chchd8	Tnfrsf11a
	Chd1l	Tnfrsf1b
	Chd6	Tnn
	Chek1	Tns4
	Chfr	Tpsb2
	Chi3l1	Traf3ip3
	Chid1	Trhr
	Chl1	Trib3
	Chm	Trim25
	Chmp2b	Trim66
	Chmp3	Trim72
	Chmp4b	Trnp1
	Chmp5	Trp73
	Chrd	Trpc1
	Chrna1	Tsnaxip1
	Chrng	Tspan32
	Chst1	Tst
	Chst14	Ttc12
	Chst2	Ttc25
	Chst7	Ttc29
	Churc1	Ttc30a2
	Cib2	Ttc30b
	Ciita	Ttc34
	Cilp2	Ttc39b
	Cirbp	Ttc9
	Cirh1a	Ttll6
	Cisd1	Ttll8
	Cisd2	Tuba8
	Ckap2l	Tyrobp
	Ckb	U1
	Cklf	U6
	Cks2	Ube2u
	Clca5	Ubxn10
	Clcc1	Ubxn11
	Cldn1	Ucma
	Cldn13	Ugt1a1
	Cldn4	Ugt1a10
	Cldn5	Ugt1a2
	Cldnd2	Ugt1a5
	Clec14a	Ugt1a6a
	Clec2d	Ugt1a6b
	Clec2l	Ugt1a7c
	Clec3b	Ugt1a8
	Clec5a	Ugt1a9
	Clic1	Uncx
	Clk3	Upk1b
	Cln5	Upk3a
	Cln6	Upp1
	Clpb	Usp18
	Clptm1	Usp53
	Clptm1l	Vav1
	Cluap1	Vav3
	Cmas	Vdr
	Cmbl	Vit
	Cmklr1	Vtcn1
	Cml1	Vwa3a
	Cmpk1	Vwa3b
	Cmpk2	Was
	Cmtm6	Wdr16
	Cmtm7	Wdr63
	Cnbp	Wdr66
	Cndp1	Wdr69
	Cnih	Wfdc1
	Cnih2	Wfdc2
	Cnih3	Wisp2
	Cnih4	Wnt10a
	Cnksr3	Wwc1
	Cnn1	Xaf1
	Cnn2	Xdh
	Cno	Xk
	Cnot8	Ysk4
	Cnpy3	Zbbx
	Cnrip1	Zbtb38
	Cntd1	Zbtb42
	Cntf	Zbtb7b
	Cntnap2	Zfp444
	Cog6	Zfp474
	Cog7	Zfp54
	Cog8	Zfp750
	Col15a1
	Col18a1
	Col1a2
	Col4a1
	Col4a2
	Col4a6
	Col6a2
	Col8a1
	Col8a2
	Colec12
	Commd2
	Commd3
	Commd4
	Commd8
	Commd9
	Comt
	Copb2
	Cops4
	Cops5
	Copz1
	Copz2
	Coq10a
	Coq10b
	Coq6
	Coq7
	Coq9
	Corin
	Coro1c
	Cort
	Cotl1
	Cox11
	Cox16
	Cox17
	Cox19
	Cox4i2
	Cox6a2
	Cox6b1
	Cox6b2
	Cox6c
	Cox7a2l
	Cox7c
	Cpa1
	Cpa2
	Cpa5
	Cpd
	Cpeb3
	Cpne3
	Cpox
	Cpped1
	Cpsf2
	Cpsf3l
	Cpt1a
	Cpxm1
	Crcp
	Crct1
	Creb3
	Crebzf
	Creg2
	Creld1
	Crip3
	Crnn
	Crot
	Crtap
	Crtc3
	Cryaa
	Cryba2
	Crybb3
	Cryz
	Cryzl1
	Cs
	Csdc2
	Cse1l
	Csf2ra
	Csf3r
	Csgalnact2
	Csnk1g1
	Csnk1g3
	Csnk2a2
	Cspg5
	Cspp1
	Csrnp1
	Csrp1
	Csrp2bp
	Cst6
	Cst7
	Cstb
	Cstf2
	Ctbs
	Ctdp1
	Ctla2a
	Ctla2b
	Ctnna1
	Ctnnal1
	Ctnnb1
	Ctrl
	Ctsa
	Ctsb
	Ctsf
	Ctsg
	Ctso
	Ctsz
	Ctu1
	Cul4a
	Cul5
	Cwc15
	Cx3cl1
	Cxcl10
	Cxcl12
	Cxcl14
	Cxcl16
	Cxx1a
	Cxx1b
	Cyb5
	Cyb5b
	Cyb5d1
	Cyb5r1
	Cyb5r3
	Cybb
	Cyc1
	Cycs
	Cygb
	Cyp17a1
	Cyp27a1
	Cyp2b19
	Cyp2j9
	Cyp2r1
	Cyp4b1
	Cyp4f13
	Cyth3
	Cyth4
	Cyyr1
	D10Jhu81e
	D10Wsu102e
	D14Abb1e
	D14Ertd668e
	D16H22S680E
	D17H6S56E-5
	D230037D09Rik
	D3Ertd751e
	D430042O09Rik
	D4Wsu53e
	D630004N19Rik
	D630037F22Rik
	D630042P16Rik
	D6Wsu163e
	Dad1
	Dalrd3
	Dap
	Dazap2
	Dbc1
	Dbf4
	Dbi
	Dbil5
	Dbpht2
	Dbx2
	Dcaf12
	Dcaf13
	Dcaf4
	Dcbld1
	Dcdc2b
	Dchs1
	Dclk1
	Dclk3
	Dclre1c
	Dcp1b
	Dcst1
	Dctn1
	Dctn3
	Dcun1d5
	Ddah2
	Ddi2
	Ddit4l
	Ddost
	Ddx1
	Ddx10
	Ddx18
	Ddx19b
	Ddx20
	Ddx21
	Ddx24
	Ddx27
	Ddx39
	Ddx3x
	Ddx41
	Ddx42
	Ddx47
	Ddx50
	Ddx51
	Ddx58
	Ddx59
	Ddx60
	Decr1
	Def6
	Defb1
	Defb25
	Degs1
	Dem1
	Dennd1a
	Dennd1c
	Dennd4c
	Denr
	Depdc1b
	Depdc7
	Dera
	Derl1
	Des
	Dexi
	Dgkd
	Dguok
	Dhdh
	Dhh
	Dhrs13
	Dhrs4
	Dhrs7b
	Dhrs7c
	Dhx35
	Dhx38
	Dhx40
	Diablo
	Dio2
	Dip2a
	Dixdc1
	Dkc1
	Dkk2
	Dkk3
	Dkk4
	Dlat
	Dlgap3
	Dll4
	Dmc1
	Dmd
	Dnahc2
	Dnahc3
	Dnaja2
	Dnajb14
	Dnajb4
	Dnajb9
	Dnajc10
	Dnajc14
	Dnajc17
	Dnajc18
	Dnajc2
	Dnajc21
	Dnajc9
	Dnalc4
	Dnase1l3
	Dnase2a
	Dnd1
	Dnlz
	Dnm3
	Dnttip1
	Doc2g
	Dock3
	Dock5
	Dohh
	Dok2
	Dok3
	Dok4
	Dolk
	Dolpp1
	Donson
	Dopey1
	Dos
	Dpcd
	Dpf1
	Dpm2
	Dpm3
	Dpp4
	Dpysl3
	Dr1
	Drd1a
	Drg1
	Dscr3
	Dsg1c
	Dsg2
	Dsn1
	Dstn
	Dstyk
	Dusp1
	Dusp10
	Dusp11
	Dusp2
	Dusp22
	Dusp23
	Dusp28
	Dusp3
	Dusp5
	Dym
	Dync1h1
	Dync1li1
	Dync2li1
	Dynll2
	Dynlt1-ps1
	Dynlt1a
	Dynlt1b
	Dynlt1e
	Dynlt1f
	E030010A14Rik
	E030013I19Rik
	E030019B06Rik
	E030024N20Rik
	E030042O20Rik
	E130309F12Rik
	E130311K13Rik
	E2f4
	E2f7
	E330009J07Rik
	E330013P04Rik
	Eaf1
	Eaf2
	Ebp
	Ebpl
	Ecd
	Ece1
	Ecscr
	Ect2l
	Edem1
	Edem2
	Edf1
	Edn1
	Ednra
	Eed
	Eef1e1
	Eef1g
	Efcab5
	Efcab7
	Efha1
	Efha2
	Efhd2
	Efna1
	Efna3
	Efna4
	Efna5
	Eftud1
	Egf
	Egfl6
	Egfl7
	Egln1
	Egln3
	Egr2
	Ehhadh
	Eif1
	Eif1ad
	Eif2b2
	Eif2b5
	Eif2c1
	Eif2d
	Eif2s1
	Eif2s3x
	Eif3a
	Eif3c
	Eif3d
	Eif3e
	Eif3f
	Eif3h
	Eif3i
	Eif3k
	Eif3l
	Eif3m
	Eif4a-ps4
	Eif4a3
	Eif4ebp2
	Eif5b
	Elk4
	Elmo3
	Elof1
	Elovl4
	Elovl5
	Elovl7
	Eltd1
	Emg1
	Emp3
	Emr1
	Emx2os
	Enc1
	Endou
	Engase
	Eno3
	Entpd2
	Entpd4
	Eny2
	Ep400
	Epb4.1l4b
	Epb4.1l5
	Epdr1
	Epgn
	Epha3
	Epha4
	Epha8
	Ephb1
	Ephb6
	Epn2
	Eprs
	Ercc3
	Ercc5
	Ergic2
	Ergic3
	Eri1
	Ern1
	Erp29
	Erp44
	Errfi1
	Esam
	Esco2
	Esf1
	Esrp2
	Esyt1
	Esyt2
	Etf1
	Etfa
	Etfb
	Etfdh
	Etl4
	Etnk1
	Exd2
	Exoc3
	Exoc3l2
	Exosc5
	Exosc7
	Exosc9
	Ext2
	F2rl3
	F630043A04Rik
	F730043M19Rik
	F8
	F8a
	Fabp5
	Faf1
	Fah
	Faim
	Fam100a
	Fam100b
	Fam102a
	Fam105a
	Fam105b
	Fam109b
	Fam111a
	Fam114a1
	Fam115c
	Fam116a
	Fam118a
	Fam122a
	Fam123b
	Fam125a
	Fam126b
	Fam131a
	Fam132a
	Fam134a
	Fam134c
	Fam13a
	Fam160a1
	Fam160b2
	Fam162a
	Fam162b
	Fam164a
	Fam164b
	Fam165b
	Fam167b
	Fam174a
	Fam174b
	Fam176a
	Fam178a
	Fam185a
	Fam188a
	Fam189a1
	Fam189a2
	Fam18b
	Fam195b
	Fam198b
	Fam19a1
	Fam203a
	Fam25c
	Fam26e
	Fam36a
	Fam3a
	Fam43a
	Fam46b
	Fam46c
	Fam50a
	Fam53b
	Fam57a
	Fam58b
	Fam63b
	Fam64a
	Fam69b
	Fam70a
	Fam71e2
	Fam76a
	Fam82a2
	Fam82b
	Fam83b
	Fam83d
	Fam84a
	Fam86
	Fam96a
	Fam96b
	Fam98b
	Fancg
	Fap
	Far2
	Farp2
	Fas
	Fasn
	Fastk
	Fau-ps2
	Fbn1
	Fbp1
	Fbp2
	Fbxl17
	Fbxl3
	Fbxl5
	Fbxl8
	Fbxo25
	Fbxo28
	Fbxo33
	Fbxo4
	Fbxo42
	Fbxo48
	Fbxo8
	Fbxw17
	Fbxw4
	Fcer1g
	Fcna
	Fdft1
	Fdps
	Fdx1
	Fech
	Fem1a
	Fem1b
	Fer
	Fermt2
	Fgd4
	Fgd6
	Fgf10
	Fgf16
	Fgf2
	Fgf22
	Fgf3
	Fgf6
	Fgfr1op
	Fh1
	Fhit
	Fhl2
	Fhod1
	Fibin
	Ficd
	Fitm1
	Fitm2
	Fkbp10
	Fkbp14
	Fkbp15
	Fkbp1a
	Fkbp5
	Fkbp7
	Fkbp9
	Flot2
	Fmn1
	Fmo1
	Fn3k
	Fn3krp
	Fnbp4
	Fndc5
	Fnip1
	Fnta
	Fntb
	Folr2
	Foxe1
	Foxi3
	Foxj1
	Foxj2
	Foxk1
	Foxn2
	Foxo1
	Foxo3
	Foxp3
	Foxq1
	Foxs1
	Fpr2
	Fpr3
	Frat1
	Frat2
	Frem2
	Frg1
	Frmpd1
	Fstl1
	Fth1
	Fto
	Ftsj1
	Ftsjd1
	Fuca2
	Fuk
	Fundc2
	Fut11
	Fut2
	Fv1
	Fxyd1
	Fxyd5
	Fxyd7
	Fyttd1
	Fzd10
	G630090E17Rik
	G6pdx
	Gab1
	Gab2
	Gab3
	Gabarapl1
	Gadd45a
	Gadd45b
	Gadd45g
	Gadd45gip1
	Gadl1
	Gal
	Galnt1
	Galnt6
	Galnt9
	Galntl1
	Galntl4
	Gamt
	Gan
	Gap43
	Gapdh
	Gapdhs
	Gar1
	Garnl3
	Gars
	Gas1
	Gast
	Gata1
	Gatad1
	Gatm
	Gba
	Gbas
	Gcc1
	Gcet2
	Gchfr
	Gck
	Gclc
	Gcn1l1
	Gcnt4
	Gdap2
	Gde1
	Gdf11
	Gem
	Gemin4
	Gemin6
	Gga1
	Ggct
	Ggh
	Ggt1
	Ggt5
	Ggt6
	Ghdc
	Ghrl
	Gimap4
	Gimap6
	Gimap9
	Gins3
	Gins4
	Gipc1
	Gipc2
	Git1
	Gja1
	Gja4
	Gja5
	Gjb2
	Gjb4
	Gjb5
	Gjb6
	Gjd2
	Gkn3
	Gli2
	Glis1
	Glo1
	Glod4
	Glrx
	Glrx3
	Glrx5
	Gls2
	Glt25d2
	Glt28d2
	Gltp
	Gltscr2
	Glud1
	Gm10011
	Gm10020
	Gm10029
	Gm10036
	Gm10037
	Gm10039
	Gm10040
	Gm10045
	Gm10051
	Gm10053
	Gm10056
	Gm10063
	Gm10071
	Gm10072
	Gm10073
	Gm10076
	Gm10080
	Gm10093
	Gm10094
	Gm10108
	Gm10119
	Gm10123
	Gm10125
	Gm10132
	Gm10145
	Gm10146
	Gm10154
	Gm10155
	Gm10157
	Gm10159
	Gm10163
	Gm10166
	Gm10169
	Gm10175
	Gm10179
	Gm10184
	Gm10191
	Gm10221
	Gm10226
	Gm10231
	Gm10233
	Gm10240
	Gm10247
	Gm10250
	Gm10259
	Gm10260
	Gm10263
	Gm10269
	Gm10273
	Gm10275
	Gm10288
	Gm10294
	Gm10307
	Gm10327
	Gm10359
	Gm10369
	Gm10391
	Gm10395
	Gm10401
	Gm10420
	Gm10431
	Gm10472
	Gm10480
	Gm10509
	Gm10591
	Gm10651
	Gm10653
	Gm10658
	Gm10664
	Gm10676
	Gm10689
	Gm10698
	Gm10704
	Gm10705
	Gm10709
	Gm10712
	Gm10735
	Gm10736
	Gm10845
	Gm10925
	Gm11110
	Gm11185
	Gm11249
	Gm11263
	Gm11353
	Gm11428
	Gm11457
	Gm11496
	Gm11518
	Gm11523
	Gm11539
	Gm11578
	Gm11581
	Gm11599
	Gm11605
	Gm11613
	Gm11627
	Gm11629
	Gm11636
	Gm11642
	Gm11669
	Gm11687
	Gm11697
	Gm11703
	Gm11705
	Gm11808
	Gm11824
	Gm11837
	Gm11878
	Gm11932
	Gm11942
	Gm11964
	Gm12013
	Gm12015
	Gm12033
	Gm12037
	Gm12070
	Gm12091
	Gm12138
	Gm12183
	Gm12226
	Gm12250
	Gm12251
	Gm12254
	Gm12270
	Gm12319
	Gm12338
	Gm12346
	Gm12353
	Gm12396
	Gm12408
	Gm12411
	Gm12435
	Gm12481
	Gm12494
	Gm12502
	Gm12537
	Gm12587
	Gm12663
	Gm12671
	Gm12688
	Gm12693
	Gm12735
	Gm12743
	Gm12751
	Gm12799
	Gm12816
	Gm12854
	Gm12903
	Gm12918
	Gm12922
	Gm12928
	Gm12932
	Gm12933
	Gm12942
	Gm12958
	Gm12960
	Gm12966
	Gm12989
	Gm13010
	Gm13032
	Gm13048
	Gm1305
	Gm13092
	Gm13123
	Gm13135
	Gm13136
	Gm13140
	Gm13160
	Gm13192
	Gm13219
	Gm13226
	Gm13231
	Gm13253
	Gm13259
	Gm13292
	Gm13304
	Gm13341
	Gm13373
	Gm13375
	Gm13387
	Gm13390
	Gm13391
	Gm13394
	Gm13408
	Gm13414
	Gm13443
	Gm13456
	Gm13470
	Gm13483
	Gm13493
	Gm13509
	Gm13540
	Gm13548
	Gm13563
	Gm13568
	Gm13597
	Gm13611
	Gm13652
	Gm13680
	Gm13699
	Gm13710
	Gm13722
	Gm13778
	Gm13783
	Gm13803
	Gm13835
	Gm13841
	Gm13889
	Gm13910
	Gm13965
	Gm14005
	Gm14036
	Gm14038
	Gm14042
	Gm14044
	Gm14046
	Gm14059
	Gm14117
	Gm14137
	Gm14149
	Gm14166
	Gm14176
	Gm14207
	Gm14217
	Gm14251
	Gm14270
	Gm14276
	Gm14279
	Gm14284
	Gm14290
	Gm14303
	Gm14323
	Gm14325
	Gm14327
	Gm14343
	Gm14398
	Gm14410
	Gm14414
	Gm14421
	Gm14435
	Gm14438
	Gm14494
	Gm14535
	Gm14539
	Gm14584
	Gm14586
	Gm14648
	Gm14760
	Gm14810
	Gm14934
	Gm15163
	Gm15382
	Gm15396
	Gm15421
	Gm15427
	Gm15429
	Gm15430
	Gm15450
	Gm15452
	Gm15453
	Gm15454
	Gm15483
	Gm15501
	Gm15503
	Gm15507
	Gm15510
	Gm15516
	Gm15519
	Gm15542
	Gm15545
	Gm15564
	Gm15608
	Gm15616
	Gm15676
	Gm15682
	Gm15707
	Gm15728
	Gm1574
	Gm15751
	Gm15764
	Gm15772
	Gm15787
	Gm15793
	Gm15800
[truncated: 2,917 more rows]

## Sheet: DownReg T2T3
Downregulated Genes between E15.5 and E16.5
TGFβ3 -/- Only	WT Only	Both -/- and WT
1110004F10Rik	1110037F02Rik	1810032O08Rik
1700003G18Rik	1110059M19Rik	Cd1d2
AC154460.1	1300001I01Rik	Cxcl14
Adamts19	1500001M20Rik	Dusp9
Adh1	1500009L16Rik	Gm10167
Alx1	1500010J02Rik	Gm10320
BC035947	1600020E01Rik	Gm12355
C130021I20Rik	1700029G01Rik	Gm15421
C230012O17Rik	1700055N04Rik	Gm15750
Cenpl	1810030O07Rik	Gm16065
Cftr	2010005H15Rik	Gm16183
Cntnap5b	2010109K11Rik	Gm17632
Ctf2	2010317E24Rik	Gm2223
Dse	2310002L09Rik	Gm2301
Elp4	2310002L13Rik	Gm5577
Epor	2310003C23Rik	Gm7862
Foxl2	2310008H04Rik	Hba-x
Glmn	2310021P13Rik	Hbb-bh0
Gm10154	2310022A10Rik	Hbb-bh1
Gm10689	2310022B05Rik	Hbb-y
Gm10713	2310036O22Rik	Hmg1l1
Gm11942	2310042E22Rik	Hmga2
Gm12856	2310057M21Rik	Hmgn2-ps1
Gm13110	2400001E08Rik	Hnrnpa0
Gm13160	2410018L13Rik	Hsd3b6
Gm14038	2410127L17Rik	Irx4
Gm14048	2410137M14Rik	Krt25
Gm14049	2610001J05Rik	Krt27
Gm14284	2610005L07Rik	Krt28
Gm14388	2610008E11Rik	Lsm5
Gm14567	2610101N10Rik	Msx1
Gm15428	2610305D13Rik	Nmbr
Gm15443	2610307P16Rik	Orc5
Gm16096	2610316D01Rik	Rpl18-ps1
Gm16216	2700023E23Rik	Rpl3-ps1
Gm16397	2700029M09Rik	Snhg4
Gm17028	2700062C07Rik	Snord1a
Gm17591	2700097O09Rik	Snord1b
Gm4169	2810004N23Rik	Snord1c
Gm5093	2810030E01Rik	Snrpg
Gm5422	2810417H13Rik	Tmsb15b1
Gm5566	2810442I21Rik	Tmsb15b2
Gm5913	2810453I06Rik	Tmsb15l
Gm6030	2900010M23Rik	Usp44
Gm6153	3110007F17Rik	Zcchc3
Gm6724	3230401D17Rik	Zfp444
Gm6900	3830417A13Rik	Zfp850
Gm7148	4631405K08Rik
Gm7589	4921518J05Rik
Gm7964	4921524J17Rik
Gm9294	4930412F15Rik
Gm9800	4930522L14Rik
Gyk	4930547N16Rik
Hmgb1-ps5	4930558J18Rik
Hpse2	4930562C15Rik
Krt77	4930579G24Rik
Mis12	4933427J07Rik
Mlxipl	4933431K23Rik
Mogat2	5430403G16Rik
Npc2	5730437N04Rik
Olfr1264	5930403N24Rik
Olfr15	5930412G12Rik
Pabpc4l	6030419C18Rik
Pvt1	6030443J06Rik
Rpl13-ps3	6330403K07Rik
Rps19-ps4	6430704M03Rik
Rspo2	6530401N04Rik
Serpinb7	6720456B07Rik
Tal2	6720463M24Rik
Tbx22	6820431F20Rik
Ttpa	9130206I24Rik
	9430002A10Rik
	9430037G07Rik
	9430038I01Rik
	9430076C15Rik
	9530056K15Rik
	9930021J03Rik
	A030003K02Rik
	A130010J15Rik
	A330017A19Rik
	A330076H08Rik
	A3galt2
	A630001G21Rik
	A630055G03Rik
	A930005I04Rik
	A930033H14Rik
	AA444953
	AC024607.1
	AC084822.2
	AC091333.1
	AC091333.2
	AC099934.1
	AC114657.1
	AC114668.1
	AC117644.2
	AC119249.1
	AC156953.1
	AC157822.1
	AC159290.2
	AC164408.1
	AI480653
	AI846148
	AL626784.1
	AL833804.1
	Aaas
	Abca12
	Abce1
	Abcg5
	Abcg8
	Abhd14b
	Abt1
	Acaa2
	Acat1
	Acat2
	Ace2
	Acer1
	Aco1
	Acot8
	Acot9
	Acp6
	Acsm2
	Acta2
	Actg2
	Actn2
	Actn3
	Adam11
	Adamts12
	Adat1
	Adprh
	Adrb3
	Afap1l1
	Aff2
	Agl
	Agtr2
	Ahctf1
	Ahr
	Aif1l
	Aifm1
	Aipl1
	Ak2
	Alb
	Aldh3b2
	Aldh9a1
	Alg13
	Alk
	Alkbh2
	Alox12
	Alox12e
	Alyref
	Ammecr1
	Anapc1
	Anapc10
	Ank1
	Ankrd1
	Ankrd22
	Ankrd44
	Anp32b-ps1
	Aoc2
	Aoc3
	Ap1g2
	Ap2s1
	Ap3s1
	Apex1
	Api5
	Aqp9
	Aqr
	Arap2
	Areg
	Arglu1
	Arhgap19
	Arhgap20
	Arhgap29
	Arhgap42
	Arhgap8
	Arhgdia
	Arl2
	Arl5a
	Arl5b
	Arl5c
	Arntl2
	Arpp19
	Arx
	Asap3
	Asb2
	Ascl4
	Asf1b
	Ash2l
	Asprv1
	Atad2
	Atf1
	Atf7ip2
	Atp2a1
	Atpif1
	Atrnl1
	Aurkb
	Avpr1a
	Axl
	B230206F22Rik
	B230216G23Rik
	B230369F24Rik
	B4galt6
	B930041F14Rik
	BC018507
	BC024479
	BC032203
	BC048355
	BC055324
	BC100530
	BX005039.1
	Bach1
	Banf1
	Bap1
	Barx1
	Barx2
	Batf3
	Baz1b
	Bbs7
	Bcam
	Bcas3
	Bccip
	Bche
	Bcl2l2
	Bdnf
	Bend3
	Bet1
	Bex1
	Blm
	Bloc1s2
	Bms1
	Bnc1
	Bnc2
	Bola3
	Bpifc
	Bptf
	Brca1
	Brca2
	Brcc3
	Brip1
	Brms1l
	Brwd1
	Btg1
	Bub1
	Bub1b
	Bub3
	C030048B08Rik
	C130022K22Rik
	C130079G13Rik
	C1qtnf2
	C230035I16Rik
	C230081A13Rik
	C330007P06Rik
	C330027C09Rik
	CR956641.1
	Cabin1
	Cables2
	Cachd1
	Cacna1e
	Cacna1g
	Cacna1s
	Cacng6
	Calm4
	Calm5
	Calml3
	Camk1g
	Capn6
	Capns2
	Car6
	Casp2
	Casq2
	Cav3
	Cblc
	Cbln4
	Cbx2
	Ccbl2
	Ccdc102a
	Ccdc12
	Ccdc124
	Ccdc134
	Ccdc141
	Ccdc27
	Ccdc62
	Ccdc64b
	Ccdc72
	Ccdc86
	Ccdc99
	Ccna2
	Ccnb1
	Ccnb2
	Ccne1
	Ccne2
	Ccnt1
	Cd200r3
	Cd248
	Cd3g
	Cd40
	Cd96
	Cdc20
	Cdc25a
	Cdc25c
	Cdc26
	Cdc37
	Cdc42ep4
	Cdc42ep5
	Cdca7l
	Cdca8
	Cdh10
	Cdk1
	Cdk13
	Cdk2ap1
	Cdkal1
	Cdkn2b
	Cdkn2c
	Cdkn3
	Cebpa
	Celf2
	Celsr2
	Cenpe
	Cenpf
	Cenph
	Cenpn
	Cenpv
	Cep72
	Cer1
	Cfl1
	Ch25h
	Chd1
	Chd3
	Chd6
	Chrna1
	Chrng
	Chst14
	Chst2
	Cib2
	Cirh1a
	Ckap2
	Cks1b
	Clcn5
	Cldn1
	Cldnd2
	Clec2l
	Clec3b
	Clpb
	Clrn1
	Cma1
	Cma2
	Cnbp
	Cnih3
	Cno
	Cog5
	Col12a1
	Col6a2
	Commd3
	Coq6
	Cox11
	Cox7c
	Cpa3
	Cpa5
	Cpa6
	Crabp2
	Creb5
	Crebzf
	Crlf1
	Cryz
	Csf2ra
	Csnk1g1
	Csrp2
	Csta
	Ctdp1
	Ctsg
	Cul5
	Cwc25
	Cxcl10
	Cxcl12
	Cxcr7
	Cxxc4
	Cygb
	Cyp11a1
	Cyp27a1
	Cyp4f39
	Cyth3
	Dcaf4
	Dchs1
	Dcn
	Dcp1a
	Dcp2
	Dctn5
	Dctpp1
	Dcun1d1
	Dcun1d5
	Ddit4l
	Ddx11
	Ddx17
	Ddx18
	Ddx21
	Ddx27
	Ddx47
	Ddx56
	Dem1
	Denr
	Depdc1b
	Dera
	Des
	Dgcr8
	Dgkb
	Dguok
	Dhrs2
	Dhrs7c
	Dhx29
	Dip2a
	Dkk2
	Dlx1as
	Dlx2
	Dlx3
	Dmd
	Dmrt2
	Dnajc17
	Dnase1l3
	Dnm3
	Dnm3os
	Dnmt1
	Doc2g
	Dpagt1
	Dpt
	Dpyd
	Dr1
	Drg2
	Dsc3
	Dscc1
	Dsg1a
	Dsg1c
	Dsn1
	Dtl
	Dtnbp1
	Dus4l
	Dusp10
	Dusp6
	Dusp7
	Dut
	Dvl2
	Dyrk1b
	E030010A14Rik
	E030013I19Rik
	E2f3
	E330013P04Rik
	Ebpl
	Edn1
	Ednra
	Eef1g
	Efemp1
	Efha1
	Efna2
	Efna5
	Efnb1
	Egfl6
	Egfr
	Eid1
	Eif1ad
	Eif2c1
	Eif2s1
	Eif2s3y
	Eif3a
	Eif3e
	Eif3h
	Eif3k
	Eif3l
	Eif4a-ps4
	Eif4e
	Eif4e2
	Eif5b
	Elk4
	Elovl4
	Elovl7
	Endou
	Eny2
	Epgn
	Epha3
	Epha4
	Epha7
	Epm2aip1
	Ercc6l
	Erf
	Esco2
	Etfb
	Etohd2
	Etohi1
	Evpl
	Exosc5
	Exosc7
	Exosc8
	F630043A04Rik
	Fabp5
	Fam111a
	Fam129a
	Fam136a
	Fam162a
	Fam164b
	Fam174b
	Fam176a
	Fam178a
	Fam189a1
	Fam203a
	Fam25c
	Fam33a
	Fam36a
	Fam46c
	Fam64a
	Fam83d
	Fam84a
	Fam96a
	Far2
	Fasn
	Fbl
	Fbn1
	Fbxl7
	Fbxo48
	Fbxw17
	Fcrls
	Fech
	Fgf10
	Fgf3
	Fgf6
	Fhl3
	Fibin
	Fkbp3
	Flrt3
	Fnbp4
	Fndc5
	Foxd1
	Foxd2
	Foxf2
	Foxi3
	Foxj2
	Foxk2
	Foxn2
	Frmpd1
	Fstl1
	Ftl2
	Fubp1
	Fuk
	Fundc2
	Fxn
	Fyb
	Fzd10
	Fzd2
	G3bp1
	Gab1
	Gab3
	Gamt
	Gan
	Gas1
	Gata1
	Gcet2
	Gcn1l1
	Gcnt4
	Gcsh
	Gfer
	Ggt6
	Gimap9
	Gins3
	Gja1
	Gjb2
	Gjb4
	Gjb5
	Glis1
	Gltp
	Gltscr2
	Gm10029
	Gm10039
	Gm10052
	Gm10053
	Gm10056
	Gm10071
	Gm10075
	Gm10093
	Gm10108
	Gm10116
	Gm10131
	Gm10132
	Gm10146
	Gm10169
	Gm10182
	Gm10184
	Gm10233
	Gm10240
	Gm10247
	Gm10254
	Gm10259
	Gm10275
	Gm10282
	Gm10294
	Gm10349
	Gm10391
	Gm10394
	Gm10406
	Gm10420
	Gm10664
	Gm10705
	Gm10736
	Gm10762
	Gm10800
	Gm11249
	Gm11457
	Gm11518
	Gm11578
	Gm11627
	Gm11629
	Gm11808
	Gm11847
	Gm12091
	Gm12184
	Gm12250
	Gm12261
	Gm12319
	Gm12397
	Gm12415
	Gm12696
	Gm12743
	Gm12918
	Gm12922
	Gm1305
	Gm13072
	Gm13092
	Gm13167
	Gm13212
	Gm13219
	Gm13232
	Gm13237
	Gm13330
	Gm13370
	Gm13390
	Gm13461
	Gm13781
	Gm14042
	Gm14176
	Gm14276
	Gm14303
	Gm14305
	Gm14306
	Gm14322
	Gm14391
	Gm14410
	Gm14419
	Gm14420
	Gm14434
	Gm14535
	Gm14648
	Gm14681
	Gm15138
	Gm15387
	Gm15450
	Gm15453
	Gm15501
	Gm15507
	Gm15682
	Gm15800
	Gm15887
	Gm15906
	Gm15952
	Gm16185
	Gm16529
	Gm16586
	Gm16624
	Gm16704
	Gm16736
	Gm16790
	Gm16863
	Gm16869
	Gm16899
	Gm17108
	Gm17131
	Gm17132
	Gm17386
	Gm17492
	Gm17517
	Gm17523
	Gm17525
	Gm17646
	Gm1975
	Gm2000
	Gm2026
	Gm20521
	Gm20544
	Gm2078
	Gm3244
	Gm3512
	Gm3531
	Gm3636
	Gm3642
	Gm3667
	Gm3715
	Gm3739
	Gm3906
	Gm3912
	Gm4204
	Gm4294
	Gm4485
	Gm4540
	Gm4613
	Gm4631
	Gm4737
	Gm5148
	Gm5518
	Gm5593
	Gm5641
	Gm5643
	Gm5665
	Gm5786
	Gm5803
	Gm5812
	Gm5921
	Gm5931
	Gm5940
	Gm6139
	Gm6166
	Gm6252
	Gm6254
	Gm6311
	Gm6356
	Gm6382
	Gm6397
	Gm6419
	Gm6450
	Gm6551
	Gm6557
	Gm6644
	Gm6736
	Gm6793
	Gm6863
	Gm6904
	Gm7120
	Gm7162
	Gm7324
	Gm7332
	Gm7429
	Gm7536
	Gm7551
	Gm7666
	Gm7729
	Gm8017
	Gm8116
	Gm8172
	Gm8186
	Gm8203
	Gm8225
	Gm8226
	Gm8325
	Gm867
	Gm8759
	Gm9242
	Gm9396
	Gm94
	Gm9531
	Gm9625
	Gm9745
	Gm9761
	Gm9801
	Gm9817
	Gm9826
	Gm9833
	Gm9843
	Gm9892
	Gm9947
	Gmps
	Gnb2l1
	Gng11
	Gnpda1
	Golgb1
	Got2
	Gpatch4
	Gpc3
	Gpld1
	Gpn1
	Gpr125
	Gpr45
	Gpr87
	Gpsm2
	Gpx1
	Grb10
	Greb1
	Greb1l
	Gsdma
	Gsdmc
	Gsdmd
	Gsk3a
	Gsta2
	Gtf2h1
	Gtpbp1
	Gtpbp4
	Gypa
	Gzmb
	H1fx
	H2-M5
	H2-M6-ps
	H2afv
	H2afx
	H60c
	Haao
	Hadh
	Hand2
	Hapln3
	Has2
	Has3
	Haus3
	Haus4
	Hba-a2
	Hbb-b2
	Hdac3
	Hddc2
	Heatr3
	Hebp2
	Hecw2
	Hemgn
	Heph
	Hes1
	Hey2
	Hfe
	Hfm1
	Hhat
	Hic1
	Hipk4
	Hist1h3c
	Hlf
	Hlx
	Hmbs
	Hmg20a
	Hmga1
	Hmgb1-ps1
	Hmgb1-ps2
	Hmgb1-ps3
	Hmgn1
	Hmox1
	Hmx3
	Hn1
	Hn1l
	Hnrnpd
	Hnrnpu
	Hoxc13
	Hoxd9
	Hs3st1
	Hscb
	Hsd17b4
	Hsd17b7
	Hsp25-ps1
	Hspa4
	Hspb1
	Hspb3
	Htr3a
	Htr5b
	Htt
	Hunk
	Idh2
	Idi2
	Igf1
	Igf2bp1
	Igf2bp3
	Igsf10
	Igsf3
	Il15
	Inhba
	Inpp4b
	Ints2
	Ints7
	Ints8
	Ipo8
	Irf6
	Irx1
	Isl1
	Ism2
	Itga5
	Itgb1bp2
	Itgb4
	Itpa-ps1
	Jag1
	Jph4
	Jup
	Kalrn
	Kank2
	Kbtbd10
	Kbtbd5
	Kcna1
	Kcnip4
	Kcnj6
	Kcnu1
	Kctd20
	Kdm2b
	Kdm5d
	Khdrbs1
	Kif11
	Kif15
	Kif18a
	Kif20a
	Kif26a
	Kif2c
	Kif4
	Kifc1
	Klf16
	Klhl10
	Klhl9
	Klk5
	Klk7
	Kmo
	Kpna2
	Kras
	Krr1
	Krt1
	Krt17
	Krt222
	Krt32
	Krt35
	Krt71
	Krt73
	Krt79
	Krt82
	Krtap3-3
	Kti12
	Kynu
	L1td1
	Lama3
	Lama4
	Lama5
	Lamc1
	Lars2
	Lass3
	Lax1
	Lbr
	Leng9
	Leo1
	Lgals7
	Lgr4
	Lgr5
	Lhpp
	Lipk
	Lipm
	Lix1
	Lmnb1
	Lmod3
	Lnx2
	Lor
	Lpar4
	Lrfn2
	Lrrc39
	Lrrc47
	Lrrc8e
	Lrrk2
	Lrrn1
	Lrrtm4
	Lsm3
	Lsm4
	Lss
	Ltv1
	Ly6g6c
	Ly6g6e
	Lypd3
	Lypd5
	Lztfl1
	Lzts2
	Mab21l3
	Macc1
	Macf1
	Mad1l1
	Mag
	Magoh
	Magohb
	Mak16
	Malat1
	Man2a1
	Map2k6
	Map3k8
	Map4k1
	Mastl
	Matr3
	Mbtps2
	Mcc
	Mcm2
	Mcm3
	Mcm5
	Mcm6
	Mcpt1
	Mcpt2
	Mcpt4
	Med11
	Med12
	Med13
	Med14
	Med4
	Meox2
	Mesdc1
	Mettl16
	Mettl21d
	Mex3b
	Mfap2
	Mfap4
	Mfhas1
	Mier3
	Mif
	Mill2
	Mir1306
	Mir145
	Mir17
	Mir17hg
	Mir18
	Mir1895
	Mir19a
	Mir19b-1
	Mir203
	Mir205
	Mir20a
	Mir3063
	Mir324
	Mir344-2
	Mir344g
	Mir34a
	Mir421
	Mir5101
	Mir692-2a
	Mir92-1
	Mitd1
	Mki67ip
	Mkx
	Mll5
	Mmp11
	Mmp12
	Mmp17
	Mms22l
	Mn1
	Mob1a
	Mphosph10
	Mrfap1
	Mrpl1
	Mrpl11
	Mrpl12
	Mrpl16
	Mrpl19
	Mrpl22
	Mrpl23-ps1
	Mrpl3
	Mrpl30
	Mrpl4
	Mrpl41
	Mrpl50
	Mrps15
	Mrps2
	Mrps23
	Mrps25
	Mrps30
	Mrps9
	Mrto4
	Msc
	Msh2
	Msh5
	Mstn
	Msx2
	Mtcp1
	Mtfmt
	Mthfd2l
	Mtmr11
	Mup17
	Muted
	Mxd3
	Mybbp1a
	Mybph
	Mycn
	Myf5
	Myh1
	Myh10
	Myh2
	Myh7
	Mylip
	Mylk3
	Mylpf
	Myo15
	Myo18a
	Myod1
	Myog
	Myoz1
	Naa30
	Naca
	Narf
	Narg2
	Nav1
	Nbeal2
	Ncapd2
	Ncapg
	Nckap5
	Ncl
	Ncoa6
	Ncor2
	Ndc80
	Ndnl2
	Neb
	Nebl
	Neil3
	Nek3
	Nek6
	Nell1
	Ng23
	Ngdn
	Ngfr
	Nhp2l1
	Nhsl2
	Nipal4
	Nkain1
	Nkd1
	Nkd2
	Nkx2-3
	Nkx2-5
	Nkx3-1
	Nlgn3
	Nmd3
	Nnmt
	Noc3l
	Nol10
	Nol6
	Nom1
	Nono
	Nop14
	Nop2
	Nop56
	Nop58
	Notch3
	Nr2e3
	Nr3c2
	Nradd
	Nrarp
	Nsa2
	Nsl1
	Nsmaf
	Nsun5
	Nts
	Nubp1
	Nucks1
	Nudt13
	Nudt21
	Nudt8
	Nuf2
	Nufip1
	Nup107
	Nup153
	Nup160
	Nup214
	Nup37
	Nup85
	Nup93
	Nusap1
	Nutf2
	Nutf2-ps1
	Nxn
	Nxt1
	Oaf
	Obfc1
	Odam
	Odc1
	Ogfod1
	Oip5
	Olfr78
	Orc1
	Orc4
	Osr1
	Osr2
	Otog
	Ovol1
	Oxsr1
	P2rx1
	Pabpn1
	Padi3
	Palm3
	Palmd
	Papd4
	Papd7
	Paqr5
	Parl
	Parp1
	Pbk
	Pcbp1
	Pcbp4
	Pcdh15
	Pcdh18
	Pcdh20
	Pcna-ps2
	Pcp4l1
	Pcsk9
	Pdcd11
	Pdcd2l
	Pdcd5
	Pdcd7
	Pde1a
	Pde3a
	Pdlim3
	Pdlim4
	Pdxp
	Pdzd2
	Peg12
	Pelp1
	Perp
	Pfn1
	Pglyrp3
	Pgm5
	Phf2
	Phf6
	Phlda3
	Phox2b
	Pik3c2g
	Pin1
	Pinx1
	Pip4k2b
	Pkd1l3
	Pkmyt1
	Pkp1
	Pla2g2f
	Plac1
	Plbd1
	Plcb1
	Plcb2
	Plcg1
	Plekha8
	Plekhh1
	Plekhh2
	Plekho1
	Plekho2
	Plk1
	Plk2
	Plxna2
	Pmf1
	Pms1
	Pnn
	Pnpla7
	Pofut1
	Poglut1
	Pola1
	Pola2
	Pold1
	Pold2
	Poln
	Polr2d
	Polr2e
	Polr3g
	Pom121
	Pot1b
	Pou2f3
	Pou3f1
	Pou3f3
	Pou3f4
	Pou4f3
	Ppan
	Ppap2b
	Ppil1
	Ppp1ca
	Ppp2r5d
	Ppp4c
	Ppp4r1l-ps
	Pramef12
	Prelid2
	Prim1
	Prim2
	Prima1
	Prkcdbp
	Prkcq
	Prkra
	Prmt10
	Prokr1
	Prokr2
	Prpf19
	Prpf38a
	Prpf38b
	Prpf4
	Prr11
	Prr12
	Prr16
	Prr3
	Prr9
	Prss34
	Prx
	Psma4
	Psmd5
	Psmd6
	Psme3
	Psmg1
	Psmg3
	Psmg4
	Pstk
	Ptbp2
	Ptgr1
	Pth1r
	Pthlh
	Ptk7
	Ptma
	Ptpn2
	Ptpn9
	Ptx4
	Purb
	Pus7l
	Pvrl1
	Pwp1
	Pwp2
	Pxdn
	Pycard
	Pycrl
	Qk
	Qrfpr
	Qtrtd1
	R74862
	RP23-352J18.2.1
	RP23-354F11.3.1
	RP23-372N19.1.1
	Rab24
	Rab27b
	Rab31
	Rab38
	Rab40b
	Rabl3
	Rad50
	Rad54l2
	Raet1d
	Ran
	Ranbp1
	Ranbp6
	Rap2b
	Rapsn
	Rasl11b
	Rbbp4
	Rbbp5
	Rbm14
	Rbm17
	Rbm22
	Rbm25
	Rbm38
	Rbms2
	Rbms3
	Rcbtb1
	Rcc1
	Rcl1
	Rdh1
	Rdh12
	Rdh9
	Rdm1
	Reep4
	Relt
	Rfc3
	Rfc4
	Rfc5
	Rftn1
	Rfx8
	Rg9mtd1
	Rgs1
	Rgs16
	Rgs2
	Rhobtb1
	Riok1
	Ripply1
	Rnaseh2b
	Rnd3
	Rnf122
	Rnf17
	Rnf2
	Rnf217
	Rnf219
	Rnf26
	Robo2
	Rpa1
	Rpa2
	Rpl10a-ps2
	Rpl14
	Rpl14-ps1
	Rpl19
	Rpl19-ps11
	Rpl21
	Rpl21-ps15
	Rpl22
	Rpl23a-ps3
	Rpl26
	Rpl27-ps3
	Rpl28-ps1
	Rpl3-ps2
	Rpl34
	Rpl36
	Rpl36a
	Rpl38-ps2
	Rpl39
	Rpl4
	Rpl6
	Rpl7l1
	Rpl9
	Rplp1
	Rplp2-ps1
	Rpp30
	Rps10
	Rps12-ps3
	Rps15a
	Rps16-ps2
	Rps19bp1
	Rps2
	Rps2-ps10
	Rps2-ps13
	Rps2-ps6
	Rps24
	Rps24-ps3
	Rps26
	Rps27a-ps2
	Rps3a
	Rps8
	Rps9
	Rpsa
	Rpsa-ps10
	Rpsa-ps12
	Rptor
	Rqcd1
	Rrad
	Rreb1
	Rrnad1
	Rrp15
	Rspo1
	Rtf1
	Rtkn2
	Rtn4r
	Rxfp1
	Rxra
	Rybp
	Ryr1
	S100a10
	S100a3
	S1pr2
	S1pr3
	SNORA19
	SNORA27
	SNORA32
	SNORA40
	SNORA42
	SNORA51
	SNORD105
	SNORD46
	SNORD50
	SNORD56
	SNORD95
	Sac3d1
	Safb
	Sall2
	Samd5
	Sap130
	Sars2
	Sart3
	Sbno1
	Sbsn
	Scand1
	Scel
	Scn4a
	Sdad1
	Sdpr
	Sdr9c7
	Seh1l
	Sema3g
	Sema5a
	Sema5b
	Sepw1
	Serac1
	Serbp1
	Serpinb10-ps
	Serpinb2
	Serpinb3a
	Serpinb3b
	Serpinb3c
	Serpinb5
	Sertad4
	Sesn3
	Setd4
	Sf3a3
	Sf3b3
	Sf3b4
	Sf3b5
	Sfxn2
	Sgol1
	Sh3bp1
	Sh3gl3
	Sh3pxd2b
	Shc3
	Shcbp1
	Shh
	Shisa2
	Shmt1
	Sik1
	Sike1
	Siva1
	Ska1
	Skp2
	Slc16a1
	Slc16a2
	Slc18a2
	Slc19a2
	Slc22a21
	Slc22a3
	Slc22a4
	Slc25a24
	Slc25a30
	Slc25a44
	Slc25a48
	Slc2a4
	Slc30a2
	Slc4a1
	Slc8a2
	Slco2a1
	Slit3
	Slitrk6
	Sltm
	Smarcad1
	Smarcd3
	Smarce1
	Smc1a
	Smg1
	Smn1
	Smo
	Smurf1
	Snai2
	Snapc5
	Snhg3
	Snora24
	Snora64
	Snora73a
	Snora73b
	Snord38a
	Snord57
	Snord95
	Snord96a
	Snrnp200
	Snrnp25
	Snrnp40
	Snrnp70
	Snrpb
	Snrpb2
	Snrpd1
	Snrpd3
	Snrpe
	Snrpf
	Snx15
	Snx6
	Sostdc1
	Sox11
	Sox18
	Sox21
	Sp1
	Sp5
	Spag5
	Spata5
	Spc24
	Speg
	Spg21
	Spib
	Spin1
	Spr
	Sprr1b
	Spry4
	Spryd4
	Srd5a1
	Srebf2
	Srek1
	Srf
	Srfbp1
	Srgn
	Srl
	Ssh1
	Sstr4
	St3gal1
	St8sia2
	Stard9
	Stfa1
	Stfa3
	Strap
	Sucnr1
	Sumo1
	Suox
	Surf6
	Susd2
	Svep1
	Sync
	Syne2
	Synpo2l
	Tac2
	Tacstd2
	Taf2
	Taf5
	Tagln
	Tarm1
	Tars
	Tbc1d2b
	Tbck
	Tbl3
	Tbx10
	Tbx18
	Tbx2
	Tceal7
	Tceal8
	Tcf21
	Tchh
	Tdh
	Tecrl
	Telo2
	Tfap4
	Tgfb1i1
	Tgm3
	Tgm4
	Th1l
	Them5
	Thoc2
	Thoc3
	Thumpd1
	Thumpd2
	Thy1
	Timm22
	Tll2
	Tlr7
	Tlx1
	Tlx2
	Tmem132d
	Tmem136
	Tmem139
	Tmem167
	Tmem198b
	Tmem222
	Tmem26
	Tmem28
	Tmem42
	Tmem59l
	Tmem81
	Tmem8c
	Tmtc3
	Tnfaip6
	Tnfrsf22
	Tnmd
	Tnni1
	Tnpo1
	Top1
	Top2a
	Topbp1
	Tpm4
	Tpsab1
	Tpsb2
	Tpsg1
	Tpt1-ps3
	Traf3ip3
	Traf6
	Trem2
	Tril
	Trim28
	Trim29
	Trim30c
	Trim44
	Trim59
	Trim60
	Trim61
	Trim63
	Trim72
	Trip13
	Trip4
	Trmt61a
	Trpv3
	Trpv6
	Trrap
	Tsen15
	Tsen34
	Tsen54
	Tspyl3
	Ttc21b
	Ttc22
	Ttk
	Tubb5
	Tubb6
	Tubgcp5
	Twist1
	Twist2
	Txn2
	Txndc17
	Txnrd2
	U2af1
	U6
	Uba1
	Uba2
	Uba3
	Ube2c
	Ube2d1
	Ube2d2
	Ube4b
	Ubfd1
	Ubqln4
	Ubr7
	Ubtd2
	Uck2
	Uhrf2
	Ulk1
	Upk1b
	Upk3b
	Usp11
	Usp22
	Usp28
	Usp42
	Usp46
	Utp11l
	Utp15
	Vars
	Vat1
	Vax1
	Vcan
	Vcl
	Vmn2r29
	Vps13d
	Vps36
	Vps37d
	Vps45
	Vwce
	Wasl
	Wbp5
	Wdr1
	Wdr43
	Wdr55
	Wdr74
	Wdr75
	Wdr82
	Wdr85
	Wdr86
	Wdr89
	Wee1
	Whsc2
	Wnk3-ps
	Wnt10a
	Wnt3a
	Wnt6
	Wnt7a
	Wnt9b
	Wrn
	Wtip
	Xkrx
	Xlr3b
	Xrcc2
	Xrcc5
	Xrcc6bp1
	Ybx1
	Yeats2
	Yy2
	Zbed3
	Zbtb1
	Zbtb17
	Zbtb24
	Zbtb34
	Zbtb48
	Zc3h12b
	Zc3h8
	Zc3hav1l
	Zc3hc1
	Zc4h2
	Zcchc10
	Zcchc11
	Zcchc7
	Zcchc8
	Zdhhc15
	Zfand5
	Zfp105
	Zfp192
	Zfp212
	Zfp266
	Zfp282
	Zfp322a
	Zfp346
	Zfp35
	Zfp358
	Zfp36l1
	Zfp37
	Zfp40
	Zfp451
	Zfp459
	Zfp493
	Zfp518b
	Zfp534
	Zfp563
	Zfp566
	Zfp697
	Zfp703
	Zfp708
	Zfp709
	Zfp710
	Zfp711
	Zfp738
	Zfp750
	Zfp771
	Zfp772
	Zfp786
	Zfp808
	Zfp82
	Zfp820
	Zfp934
	Zfyve16
	Zmynd19
	Zranb2
	Zrsr2
	Zswim1
	mmu-mir-2134-4

## Sheet: UpReg G1 CP-All
TGFβ3-/- Upregulated Genes between E14.5 and E15.5				WT Upregulated Genes between E14.5 and E15.5
CP Only	All Only	Both CP and All		CP Only	All Only	Both CP and All
Col11a1	0610010O12Rik	Acan		2510003E04Rik	0610007P08Rik	Abcd3
Col11a2	1-Mar	Cdh1		Actb	0610007P14Rik	Akap8
Col2a1	1110004E09Rik	Col9a2		Acvr1	0610009B22Rik	Alx1
Fgfr3	1110017D15Rik	Fam20c		Alx3	0610009D07Rik	Ap2b1
Lmna	1110017F19Rik	Foxg1		Arhgap31	0610009E02Rik	B9d1
Otx2	1190003J15Rik	Hyls1		Arnt	0610009L18Rik	Bmp7
Wdr65	1190007F08Rik	Neb		Atr	0610010F05Rik	Braf
	1500015O10Rik	Plcb4		Atrx	0610010O12Rik	Cacna1s
	1600029D21Rik	Slc35d1		B3gat3	0610025J13Rik	Cdh1
	1600029I14Rik	Spint2		Bub1b	0610031J06Rik	Chrd
	1700001L19Rik	Tgfb1		Cdon	1110002B05Rik	Chrna1
	1700003M02Rik			Chrnd	1110002N22Rik	Chrng
	1700003M07Rik			Chuk	1110004E09Rik	Comt
	1700007G11Rik			Crk	1110005A03Rik	Ctnnb1
	1700007K13Rik			Crlf1	1110007C09Rik	Esco2
	1700010I14Rik			Dhcr7	1110008L16Rik	Fam20c
	1700012B09Rik			Dis3l2	1110008P14Rik	Fbn1
	1700013F07Rik			Dlg1	1110012L19Rik	Fbxw4
	1700013G23Rik			Dok7	1110017D15Rik	Fgf10
	1700016K19Rik			Dync2h1	1110017F19Rik	Frem2
	1700018L24Rik			Eftud2	1110019D14Rik	Fto
	1700023E05Rik			Erbb2	1110021L09Rik	Gab1
	1700024P16Rik			Ext1	1110034B05Rik	Gja1
	1700026D08Rik			Fgfr1	1110034G24Rik	Gjb2
	1700026J04Rik			Fgfr2	1110037F02Rik	Gli2
	1700026L06Rik			Flna	1110049F12Rik	Grb2
	1700027A23Rik			Fras1	1110058L19Rik	Gusb
	1700028P14Rik			Fst	1110059E24Rik	Hpgd
	1700029J07Rik			Fuz	1110059G10Rik	Hyls1
	1700030J22Rik			G6pc3	1110059M19Rik	Ift172
	1700034E13Rik			Gpr124	1110067D22Rik	Ift88
	1700037F24Rik			H19	1190003J15Rik	Inhba
	1700040L02Rik			Hs2st1	1190005F20Rik	Inhbb
	1700084C01Rik			Hyal1	1190007I07Rik	Irf1
	1700086P04Rik			Il1rn	1200009I06Rik	Irf6
	1700088E04Rik			Inpp5e	1200011I18Rik	Itgav
	1700095J03Rik			Jag2	1200016B10Rik	Jmjd6
	1700101E01Rik			Kcnj13	1300001I01Rik	Kif22
	1810033B17Rik			L1cam	1300002E11Rik	Klf6
	1810046K07Rik			Lhx8	1300010F03Rik	Kras
	2010007H06Rik			Lmna	1500003O03Rik	Macf1
	2010015L04Rik			Lrp4	1500009L16Rik	Mbtps2
	2010107G12Rik			Luzp1	1500011H22Rik	Med12
	2010300C02Rik			Map2k1	1500011K16Rik	Mid1
	2210020M01Rik			Masp1	1500012F01Rik	Mmp14
	2310002F09Rik			Megf10	1500015O10Rik	Msx1
	2310007B03Rik			Mks1	1500017E21Rik	Msx2
	2310043J07Rik			Mll2	1500032L24Rik	Mutyh
	2310046A06Rik			Msc	1600002K03Rik	Ncor2
	2410004P03Rik			Mthfr	1600014C10Rik	Neb
	2410124H12Rik			Myh3	1600020E01Rik	Nkx2-5
	2410137F16Rik			Nipbl	1600029D21Rik	Nsd1
	2510049J12Rik			Ofd1	1600029I14Rik	Osr2
	2610019F03Rik			Otx2	1700001C02Rik	Pex7
	2610528J11Rik			Pax3	1700001L19Rik	Pigv
	2810459M11Rik			Pds5a	1700003M07Rik	Pik3ca
	2900006K08Rik			Phc2	1700006J14Rik	Plcb4
	3010003L10Rik			Phf8	1700007G11Rik	Polr1c
	3110039M20Rik			Ptch1	1700007K13Rik	Polr1d
	3110067C02Rik			Ptprs	1700007L15Rik	Pomt1
	3110079O15Rik			Pxmp3	1700010I14Rik	Pomt2
	3110083C13Rik			Rb1	1700012B09Rik	Porcn
	3425401B19Rik			Recql4	1700012C14Rik	Pten
	40972			Rfng	1700013F07Rik	Ptprf
	4632427E13Rik			Rpl11	1700013G23Rik	Pvrl1
	4833417C18Rik			Rpl5	1700016C15Rik	Rapsn
	4833422F24Rik			Rps19	1700016K19Rik	Ripk4
	4833423E24Rik			Runx2	1700018L24Rik	Rpgrip1l
	4833424O15Rik			Ryk	1700019G17Rik	Rps17
	4833427G06Rik			Ryr1	1700021F05Rik	Rps7
	4922501L14Rik			Satb2	1700023F06Rik	Scarf2
	4922502D21Rik			Sc5d	1700023L04Rik	Sfn
	4930444P10Rik			Sema3e	1700024G13Rik	Shh
	4930451C15Rik			Shox2	1700026D08Rik	Smc1a
	4930452B06Rik			Sms	1700026L06Rik	Snai1
	4930455F23Rik			Tbx1	1700027A23Rik	Snx3
	4930473A06Rik			Tbx15	1700028E10Rik	Sox2
	4930485B16Rik			Tbx3	1700028K03Rik	Spint2
	4930500J02Rik			Tctn2	1700028N14Rik	Sptlc1
	4930505A04Rik			Tfap2a	1700028P14Rik	Sumo1
	4930516K23Rik			Tgfb1	1700029G01Rik	Tbx10
	4930523C07Rik			Tgfbr2	1700029J07Rik	Tbx2
	4930526A20Rik			Tmem67	1700030J22Rik	Tgfb3
	4930529M08Rik			Trp63	1700034E13Rik	Tmco1
	4930555I21Rik			Ubb	1700034H15Rik	Twist1
	4930565N06Rik			Wdr65	1700040L02Rik	Vcan
	4930572J05Rik			Wnt3	1700047I17Rik2	Zmpste24
	4930578M01Rik			Wnt5a	1700048O20Rik
	4930578N16Rik			Zeb2	1700055N04Rik
	4930588N13Rik				1700056E22Rik
	4931429I11Rik				1700066M21Rik
	4932411E22Rik				1700067K01Rik
	4932425I24Rik				1700084C01Rik
	4933404M02Rik				1700086L19Rik
	4933406C10Rik				1700088E04Rik
	4933432B09Rik				1700101E01Rik
	4933433G15Rik				1810010H24Rik
	4933439K11Rik				1810013D10Rik
	5330417C22Rik				1810013L24Rik
	5330439K02Rik				1810014F10Rik
	5430401F13Rik				1810019D21Rik
	5430407P10Rik				1810030O07Rik
	5430435G22Rik				1810031K17Rik
	5730420D15Rik				1810032O08Rik
	5730422E09Rik				1810033B17Rik
	6530418L21Rik				1810037I17Rik
	6820408C15Rik				1810041L15Rik
	9130014G24Rik				1810043H04Rik
	9130017K11Rik				1810046J19Rik
	9130230L23Rik				1810046K07Rik
	9930023K05Rik				1810049H13Rik
	9930111J21Rik2				1810055G02Rik
	A230050P20Rik				1810062G17Rik
	A230065H16Rik				1810063B07Rik
	A2m				2010001A14Rik
	A330021E22Rik				2010005H15Rik
	A330049M08Rik				2010007H06Rik
	A430035B10Rik				2010012O05Rik
	A4galt				2010015L04Rik
	A530020G20Rik				2010106G01Rik
	A630033H20Rik				2010107E04Rik
	A730090H04Rik				2010107G12Rik
	A830039N20Rik				2010107G23Rik
	AA543186				2010107H07Rik
	AC149599.1				2010109K11Rik
	AC154460.1				2010110P09Rik
	AC165361.1				2200002K05Rik
	AC166574.1				2210013O21Rik
	AC166574.2				2210016F16Rik
	AF251705				2210020M01Rik
	AF529169				2210404O07Rik
	AI467606				2300009A05Rik
	AI607873				2310001H17Rik
	AI662270				2310002D06Rik
	AI836003				2310002F09Rik
	AK129341				2310002L09Rik
	AL845466.1				2310002L13Rik
	AU021034				2310004I24Rik
	AU021092				2310007L24Rik
	Abca13				2310008H04Rik
	Abca8a				2310009B15Rik
	Abcc12				2310011J03Rik
	Abcc3				2310014L17Rik
	Abcd2				2310015B20Rik
	Abcg3				2310016M24Rik
	Abhd3				2310021P13Rik
	Ablim2				2310022A10Rik
	Acbd7				2310022B05Rik
	Ace2				2310030G06Rik
	Acot11				2310030N02Rik
	Acot12				2310035K24Rik
	Acp5				2310036O22Rik
	Acpp				2310039H08Rik
	Acsl6				2310042E22Rik
	Acsm4				2310046A06Rik
	Actg2				2310047M10Rik
	Adam12				2310050B05Rik
	Adam5				2310067B10Rik
	Adamts12				2400001E08Rik
	Adamts8				2410001C21Rik
	Adamtsl3				2410002I01Rik
	Adap2				2410003K15Rik
	Adh1				2410004N09Rik
	Adh7				2410004P03Rik
	Adhfe1				2410006H16Rik
	Adra1a				2410015M20Rik
	Adra2c				2410017P09Rik
	Agbl2				2410042D21Rik
	Agbl3				2410076I21Rik
	Agmo				2410091C18Rik
	Agr2				2410124H12Rik
	Agr3				2410127L17Rik
	Agt				2410137M14Rik
	Ahnak2				2510002D24Rik
	Ahr				2510039O18Rik
	Aifm3				2510049J12Rik
	Ak8				2610001J05Rik
	Akap17b				2610002D18Rik
	Akr1c18				2610002M06Rik
	Aldh1a1				2610027K06Rik
	Aldh1a3				2610101N10Rik
	Aldh1a7				2610203C22Rik
	Aldh3a1				2610305D13Rik
	Aldoc				2610307P16Rik
	Alms1-ps2				2610316D01Rik
	Alox12				2610507B11Rik
	Alox15				2610528J11Rik
	Als2cl				2700023E23Rik
	Ambn				2700046A07Rik
	Ampd1				2700060E02Rik
	Ang				2700062C07Rik
	Angpt2				2700078E11Rik
	Angpt4				2810002D19Rik
	Ank				2810004N23Rik
	Ankfn1				2810006K23Rik
	Ankrd22				2810008M24Rik
	Ankrd35				2810021B07Rik
	Ano1				2810025M15Rik
	Ano2				2810403D21Rik
	Ano9				2810405K02Rik
	Anxa1				2810407C02Rik
	Anxa11				2810417H13Rik
	Anxa4				2810432D09Rik
	Anxa8				2810432L12Rik
	Aoah				2810433D01Rik
	Aox3				2810442I21Rik
	Ap1m2				2810453I06Rik
	Apobec1				2900005J15Rik
	Apobr				2900006K08Rik
	Apod				2900026A02Rik
	Aqp1				2900053A13Rik
	Aqp3				2900092E17Rik
	Aqp5				2012-03-03
	Arap2				3010026O09Rik
	Arhgap36				3110001I22Rik
	Arhgap40				3110045C21Rik
	Arhgdig				3110057O12Rik
	Arhgef33				3110083C13Rik
	Arid5a				3230401D17Rik
	Arl11				3425401B19Rik
	Armc2				3632451O06Rik
	Armc3				3830417A13Rik
	Armc4				2012-03-04
	Art3				4430402I18Rik
	Art4				4631405K08Rik
	Asb14				4632411B12Rik
	Asprv1				4632419I22Rik
	Atf5				4632428C04Rik
	Atp10a				4632428N05Rik
	Atp13a5				4833412C05Rik
	Atp1b4				4833422C13Rik
	Atp2a3				4833422F24Rik
	Atp2c2				4833423E24Rik
	Atp6v0d2				4833424O15Rik
	Atp6v1b1				4833442J19Rik
	Atp6v1g3				4921517L17Rik
	B230216N24Rik				4921524J17Rik
	BC007180				4921530D09Rik
	BC013712				4922501L14Rik
	BC021891				4930412C18Rik
	BC026585				4930412F15Rik
	BC042782				4930415O20Rik
	BC048546				4930428E23Rik
	BC049352				4930430F08Rik
	BC051019				4930443B20Rik
	BC051077				4930444A02Rik
	BC052486				4930447M23Rik
	BC060267				4930451C15Rik
	BC064078				4930452B06Rik
	BC100530				4930453N24Rik
	Bcan				4930455F23Rik
	Bcas1				4930469K13Rik
	Bcl2a1a				4930485B16Rik
	Bcl2l14				4930500J02Rik
	Bcl6				4930503B20Rik
	Bend7				4930513N10Rik
	Best2				4930523C07Rik
	Bfsp2				4930524L23Rik
	Bglap				4930526A20Rik
	Bgn				4930534B04Rik
	Bhlha15				4930547N16Rik
	Bhlhe40				4930550C14Rik
	Bhlhe41				4930555I21Rik
	Bmp8b				4930558J18Rik
	Bmx				4930562C15Rik
	Bpifa1				4930565N06Rik
	Bpifb5				4930572J05Rik
	Brdt				4930578M01Rik
	Bspry				4930578N16Rik
	Btk				4930579G22Rik
	Btla				4930579G24Rik
	C030017K20Rik				4930581F22Rik
	C130071C03Rik				4930588N13Rik
	C1qb				4931406C07Rik
	C1ql3				4931414P19Rik
	C1qtnf9				4932411E22Rik
	C1ra				4932415G12Rik
	C1rb				4932425I24Rik
	C1rl				4932443I19Rik
	C1s				4933403F05Rik
	C330018D20Rik				4933404M02Rik
	C330046G03Rik				4933406C10Rik
	C3ar1				4933407K13Rik
	C530005A16Rik				4933411K16Rik
	C5ar1				4933421O10Rik
	Cacna1e				4933430H15Rik
	Calb2				4933431K23Rik
	Calcb				4933437F05Rik
	Calcoco2				4933439K11Rik
	Calm4				5031414D18Rik
	Calm5				5031425E22Rik
	Calml3				5031434O11Rik
	Calml4				5033411D12Rik
	Caly				5133401N09Rik
	Camk1d				5330417C22Rik
	Capg				5430402O13Rik
	Capn5				5430407P10Rik
	Capns2				5430411K18Rik
	Caps2				5430416N02Rik
	Capsl				5430417L22Rik
	Car3				5430437P03Rik
	Carns1				5730422E09Rik
	Cartpt				5730437N04Rik
	Casc1				5730455P16Rik
	Casp1				5730508B09Rik
	Casp12				5830415F09Rik
	Casp4				5930412G12Rik
	Casr				6030443J06Rik
	Cass4				6030446N20Rik
	Casz1				6030455H03Rik
	Cav1				6330545A04Rik
	Cav2				6430562O15Rik
	Cav3				6430573F11Rik
	Cbr2				6430590A07Rik
	Ccdc103				6530401N04Rik
	Ccdc104				6530403G13Rik
	Ccdc108				6720456B07Rik
	Ccdc11				6820408C15Rik
	Ccdc113				2012-03-07
	Ccdc114				8030423F21Rik
	Ccdc121				8430419L09Rik
	Ccdc129				8430429K09Rik
	Ccdc13				9030224M15Rik
	Ccdc135				9030418K01Rik
	Ccdc146				9030625A04Rik
	Ccdc147				9130023H24Rik
	Ccdc152				9130221H12Rik
	Ccdc153				9230116N13Rik
	Ccdc154				9330101J02Rik
	Ccdc158				9330161L09Rik
	Ccdc162				9330162012Rik
	Ccdc164				9330198N18Rik
	Ccdc17				9430016H08Rik
	Ccdc18				9430020K01Rik
	Ccdc19				9430023L20Rik
	Ccdc27				9430031J16Rik
	Ccdc3				9430037G07Rik
	Ccdc37				9530052C20Rik
	Ccdc40				9530056K15Rik
	Ccdc60				9530082P21Rik
	Ccdc64b				9630014M24Rik
	Ccdc65				9930021J03Rik
	Ccdc67				9930023K05Rik
	Ccdc69				9930111J21Rik1
	Ccdc81				9930111J21Rik2
	Ccdc87				A030003K02Rik
	Ccdc88b				A130010J15Rik
	Ccdc89				A130022J15Rik
	Ccdc96				A230046K03Rik
	Cckar				A230051G13Rik
	Ccl21a				A2m
	Ccl6				A330017A19Rik
	Ccna1				A330076H08Rik
	Ccno				A3galt2
	Ccr1				A430078G23Rik
	Ccr2				A430107O13Rik
	Ccr5				A430110N23Rik
	Cd109				A4galt
	Cd14				A530054K11Rik
	Cd163				A530072M11Rik
	Cd177				A630001G21Rik
	Cd200r3				A630007B06Rik
	Cd274				A630033H20Rik
	Cd33				A730090H04Rik
	Cd48				A830010M20Rik
	Cd5				A930003A15Rik
	Cd52				A930005I04Rik
	Cd53				A930012L18Rik
	Cd55				A930024E05Rik
	Cd74				A930033H14Rik
	Cd84				AA414768
	Cd9				AA444953
	Cdc20b				AA960436
	Cdcp1				AA987161
	Cdh17				AC091333.1
	Cdh26				AC091333.2
	Cdhr3				AC099934.1
	Cdk18				AC114657.1
	Cdkl4				AC114668.1
	Cdkn1a				AC117644.2
	Ceacam1				AC117806.1
	Ceacam2				AC119249.1
	Celsr1				AC121599.1
	Cerkl				AC122925.1
	Ces1d				AC125110.1
	Ces2g				AC127411.1
	Cetn4				AC133597.1
	Cfhr2				AC138214.1
	Cftr				AC139849.1
	Cgref1				AC156953.1
	Chac1				AC157822.1
	Chad				AC158612.1
	Chchd10				AC158612.2
	Chdh				AC166252.1
	Chga				AC166574.1
	Chia				AC166574.2
	Chmp4c				AI413582
	Chrdl1				AI462493
	Chrnd				AI467606
	Chst11				AI504432
	Chst13				AI661453
	Chst5				AI662270
	Chst9				AI838599
	Cib1				AK157302
	Ckm				AL596123.1
	Clca1				AL626784.1
	Clca2				AL672070.1
	Cldn23				AL807823.1
	Cldn3				AL928557.1
	Cldn8				AU021092
	Cldn9				AU023871
	Clec10a				AV039307
	Clec11a				AW549877
	Clec12a				AW554918
	Clec2f-ps				Aacs
	Clec2g				Aagab
	Clec3a				Aamp
	Clec4a1				Aanat
	Clec4a2				Aars
	Clec4a3				Aarsd1
	Clec4a4				Aasdh
	Clec7a				Aatf
	Clic3				Abca12
	Clic5				Abca5
	Clic6				Abca8a
	Cma1				Abcb1a
	Cma2				Abcb1b
	Cmah				Abcb7
	Cmtm8				Abcb8
	Cmya5				Abcc12
	Cnfn				Abcd1
	Cnga2				Abce1
	Cnga4				Abcf1
	Cngb1				Abcg5
	Cnksr1				Abcg8
	Cnpy1				Abhd12
	Cntnap5b				Abhd15
	Coch				Abhd2
	Col10a1				Abhd3
	Col12a1				Abhd4
	Col14a1				Abi2
	Col22a1				Ablim2
	Col24a1				Abt1
	Col5a2				Abtb1
	Col5a3				Acaa1a
	Col9a3				Acaa1b
	Comp				Acaa2
	Coro2a				Acad10
	Cpa3				Acad12
	Cpa6				Acad8
	Cpe				Acadl
	Cpeb1				Acadm
	Cpm				Acadvl
	Cpz				Acap1
	Crb3				Acap3
	Creb3l1				Acat1
	Crip1				Accn1
	Crip2				Ace2
	Cryl1				Acer1
	Csf1r				Acot13
	Csf2rb				Acot2
	Csf2rb2				Acot6
	Csgalnact1				Acot8
	Cspg4				Acot9
	Csrp3				Acp6
	Csta				Acpl2
	Ctsc				Acpp
	Ctsh				Acsl6
	Ctss				Acsm4
	Ctxn3				Acta2
	Cubn				Actc1
	Cx3cr1				Actg2
	Cxcl13				Actn2
	Cxcl5				Actn3
	Cxcr4				Actr10
	Cyb561				Actr1a
	Cybrd1				Actr2
	Cyfip2				Actr3
	Cyp11a1				Actr5
	Cyp2a5				Actr6
	Cyp2f2				Actr8
	Cyp2g1				Acyp1
	Cyp4f15				Adam10
	Cyp4f39				Adam15
	Cytip				Adam17
	Cytl1				Adam33
	D130043K22Rik				Adam5
	D3Bwg0562e				Adamts12
	D4Bwg0951e				Adamts13
	D630013G24Rik				Adamts14
	D630032N06Rik				Adamts20
	D630039A03Rik				Adamts5
	D930007P13Rik				Adat2
	D930020B18Rik				Adat3
	Daf2				Adc
	Dapk2				Adck4
	Dapl1				Adcy6
	Dapp1				Adcy9
	Dcdc2a				Adcyap1
	Dcn				Adh1
	Ddo				Adi1
	Dennd2d				Adm
	Dgkg				Adnp2
	Dgki				Adora2a
	Dhrs2				Adora2b
	Dhrs7				Adora3
	Dio3				Adprhl1
	Dio3os				Adprhl2
	Diras1				Adra1d
	Dkk1				Adrb2
	Dkkl1				Adrb3
	Dlec1				Adrbk1
	Dlx3				Adss
	Dlx4				Adssl1
	Dlx6as1				Aes
	Dmbx1				Afap1
	Dmkn				Afap1l1
	Dmp1				Aff2
	Dmrt3				Aftph
	Dmrta1				Aga
	Dnahc10				Agbl3
	Dnahc11				Agfg1
	Dnahc12				Agfg2
	Dnahc6				Aggf1
	Dnahc7b				Agk
	Dnahc8				Agl
	Dnahc9				Agmat
	Dnaic2				Agmo
	Dnajb13				Agpat4
	Dnajc22				Agpat5
	Dnajc6				Agr2
	Dnali1				Agt
	Dnase1l1				Agtpbp1
	Dock2				Agtr2
	Dpf3				Agtrap
	Dpt				Ahctf1
	Dram1				Ahcyl1
	Drd2				Ahcyl2
	Dsc1				Ahr
	Dsc3				Ahsa1
	Dscam				Aif1
	Dscaml1				Aifm1
	Dsg1a				Aifm3
	Dtx3l				Aim1l
	Duox1				Aimp1
	Duoxa1				Aipl1
	Dusp14				Ak2
	Dynlrb2				Ak3l2-ps
	Dynlt3				Ak8
	Dyrk3				Akap1
	Dyrk4				Akap14
	E030002O03Rik				Akap17b
	E030010N08Rik				Akap8l
	E030011O05Rik				Akirin1
	E030044B06Rik				Aknad1
	E130003G02Rik				Akr1a1
	E230008N13Rik				Akr1b8
	E330012B07Rik				Akr1c18
	Ecm2				Akr1e1
	Edn2				Alb
	Efcab1				Aldh1a1
	Efcab10				Aldh1a7
	Efhb				Aldh3a1
	Efhc1				Aldh3a2
	Efhc2				Aldh3b2
	Egr3				Aldh4a1
	Elf5				Aldh5a1
	Ell3				Aldh6a1
	Elmo1				Aldh9a1
	Elmod1				Aldoa
	Emb				Aldoc
	Emp2				Alg1
	Enkur				Alg3
	Eno4				Alkbh5
	Enox				Alms1
	Enpp6				Alox12
	Entpd3				Alox12e
	Ephx1				Alox15
	Ephx2				Alox8
	Epn3				Alyref
	Eps8l2				Amdhd2
	Epsti1				Ammecr1
	Epyc				Amn1
	Espn				Amph
	Etohd2				Anapc1
	Evpl				Anapc10
	Expi				Anapc11
	Ezr				Anapc13
	F11r				Ang
	F13a1				Angel1
	F2rl1				Angpt2
	F3				Ank1
	F630028O10Rik				Ankfn1
	F630111L10Rik				Ankmy1
	F830016B08Rik				Ankmy2
	Faah				Ankrd1
	Fabp3				Ankrd13a
	Fabp4				Ankrd2
	Fads6				Ankrd22
	Faim2				Ankrd23
	Fam110c				Ankrd29
	Fam129a				Ankrd37
	Fam131c				Ankrd39
	Fam134b				Ankrd45
	Fam154b				Ankrd46
	Fam161a				Ankrd5
	Fam164c				Ankrd6
	Fam167a				Anks3
	Fam169b				Ano2
	Fam179a				Antxr1
	Fam180a				Antxr2
	Fam183b				Anxa1
	Fam184b				Anxa11
	Fam187a				Anxa3
	Fam198a				Anxa4
	Fam19a4				Anxa5
	Fam40b				Anxa8
	Fam46a				Aoah
	Fam47e				Aoc2
	Fam5b				Aoc3
	Fam81b				Aox3
	Fam83a				Ap1b1
	Fam83e				Ap1g2
	Fam83g				Ap1s2
	Fank1				Ap1s3
	Fate1				Ap2s1
	Fbln7				Ap3b2
	Fbxl13				Ap3m1
	Fbxo24				Ap3m2
	Fbxo36				Ap3s1-ps2
	Fbxo43				Apba3
	Fcgr1				Apbb1ip
	Fcgr2b				Apeh
	Fcgr3				Aph1b
	Fcgr4				Api5
	Fcgrt				Apitd1
	Fer1l6				Aplnr
	Fetub				Aplp1
	Fezf1				Apobec1
	Fezf2				Apobec3
	Fgd2				Apoc1
	Fgf1				Apoc2
	Fgfbp1				Apoc4
	Fgl2				Apoo
	Fgr				Apoo-ps
	Fhad1				Appl1
	Figf				Aqp1
	Fkbp11				Aqp3
	Fmnl1				Aqp5
	Fmo2				Aqp9
	Fndc1				Ar
	Fos				Arap2
	Fosl2				Arcn1
	Foxa3				Areg
	Foxi1				Arf3
	Foxn1				Arf4
	Foxn4				Arf6
	Foxo6				Arfgef2
	Frmd5				Arfip1
	Fsip1				Arg1
	Fstl3				Arglu1
	Fut9				Arhgap11a
	Fxyd3				Arhgap18
	Gabrb1				Arhgap20
	Gabrg3				Arhgap26
	Gabrp				Arhgap29
	Gad2				Arhgap32
	Gale				Arhgap42
	Galm				Arhgdia
	Galnt12				Arhgef10l
	Galnt14				Arhgef18
	Galnt3				Arhgef33
	Galntl2				Arhgef5
	Gas6				Arid5a
	Gatsl3				Arih1
	Gbp2				Arih2
	Gbp7				Arl11
	Gcnt2				Arl15
	Gcnt7				Arl2
	Gda				Arl4a
	Gdap1				Arl4c
	Gja3				Arl4d
	Gjb3				Arl5a
	Gjc3				Arl5c
	Gldn				Arl6ip1
	Glipr1				Arl6ip4
	Glyatl3				Arl6ip5
	Gm101				Arl6ip6
	Gm10433				Arl8a
	Gm10529				Arl8b
	Gm106				Armc2
	Gm11042				Armc4
	Gm11379				Armc5
	Gm11534				Armc6
	Gm11571				Armc8
	Gm11638				Arntl
	Gm11650				Arntl2
	Gm11771				Arpc1a
	Gm11787				Arpc5
	Gm11934				Arpc5l
	Gm11992				Arpp19
	Gm12426				Arrb1
	Gm12498				Arrdc4
	Gm12519				Arsb
	Gm12695				Art4
	Gm12866				Arvcf
	Gm13113				As3mt
	Gm13399				Asah1
	Gm13589				Asb1
	Gm13648				Asb14
	Gm13704				Asb2
	Gm13789				Ascc3
	Gm13807				Ascl4
	Gm13832				Asf1b
	Gm14027				Asna1
	Gm14033				Asns
	Gm14281				Aspa
	Gm14385				Asprv1
	Gm14446				Asrgl1
	Gm14548				Ass1
	Gm14738				Atad1
	Gm15016				Atad2
	Gm15328				Atf1
	Gm15406				Atf4
	Gm15411				Atf7ip2
	Gm15417				Atg10
	Gm15525				Atg12
	Gm15567				Atg14
	Gm15674				Atg3
	Gm15675				Atg4a
	Gm15834				Atg4a-ps
	Gm15883				Atg4d
	Gm15893				Atg5
	Gm15922				Atg9b
	Gm15998				Atl2
	Gm16008				Atoh1
	Gm16083				Atox1
	Gm16127				Atp10a
	Gm16136				Atp13a1
	Gm16155				Atp1b3
	Gm16187				Atp2a1
	Gm16332				Atp2b1
	Gm16340				Atp2c2
	Gm16364				Atp5c1
	Gm16365				Atp5d
	Gm16462				Atp5g1
	Gm166				Atp5g2
	Gm16675				Atp5g3
	Gm16701				Atp5h
	Gm16866				Atp5j
	Gm16892				Atp5k
	Gm16976				Atp5o
	Gm17131				Atp5s
	Gm17132				Atp6ap2
	Gm17189				Atp6v0c
	Gm17254				Atp6v0d2
	Gm17259				Atp6v0e
	Gm17295				Atp6v0e2
	Gm17299				Atp6v1b1
	Gm17312				Atp6v1b2
	Gm17316				Atp6v1c1
	Gm17384				Atp6v1d
	Gm17385				Atp6v1e1
	Gm17459				Atp6v1g1
	Gm17494				Atp6v1h
	Gm17555				Atpif1
	Gm17574				Atrn
	Gm17595				Atrnl1
	Gm17621				Atxn3
	Gm17632				Atxn7l1
	Gm18889				Auh
	Gm1966				Aurkb
	Gm1987				Avpr1a
	Gm20524				Axin1
	Gm20531				Axl
	Gm2078				B230206F22Rik
	Gm2115				B230208H17Rik
	Gm216				B230216N24Rik
	Gm221				B230219D22Rik
	Gm4419				B2m
	Gm5077				B330016D10Rik
	Gm5084				B3gat2
	Gm5466				B3gnt1
	Gm5483				B3gnt4
	Gm5546				B3gnt8
	Gm5577				B3gntl1
	Gm5834				B430305J03Rik
	Gm5918				B4galnt1
	Gm606				B4galt1
	Gm626				B630005N14Rik
	Gm6619				BB218582
	Gm6990				BC003266
	Gm6999				BC005624
	Gm7162				BC007180
	Gm7173				BC013529
	Gm7420				BC013712
	Gm7536				BC016495
	Gm7850				BC021614
	Gm8787				BC021785
	Gm8995				BC022687
	Gm9157				BC024139
	Gm949				BC024659
	Gm9670				BC026585
	Gm973				BC029214
	Gm9745				BC029722
	Gm9783				BC030499
	Gm9817				BC030867
	Gm9848				BC031181
	Gmfg				BC031781
	Gna14				BC032203
	Gng13				BC033916
	Gngt2				BC034902
	Golga7b				BC043934
	Gp49a				BC048355
	Gpihbp1				BC048546
	Gpr133				BC049352
	Gpr160				BC051226
	Gpr176				BC053749
	Gpr65				BC064078
	Gpr81				BC066135
	Gpr83				BC088983
	Gpr87				BC100530
	Gpx2				BX005039.1
	Gramd2				Bace2
	Grb7				Bach2
	Grhl1				Bag3
	Grm4				Bambi
	Grpr				Banf1
	Gstm1				Bank1
	Gstm2				Barx2
	Gucy2c				Batf
	Gvin1				Baz2b
	H2-Aa				Bbox1
	H2-Ab1				Bbs1
	H2-D1				Bbs12
	H2-DMb1				Bbs2
	H2-DMb2				Bbs5
	H2-Eb1				Bbs7
	H2-K1				Bcam
	Hapln1				Bcap29
	Hapln4				Bcap31
	Has1				Bcas3
	Hbb-b2				Bcdin3d
	Hck				Bckdha
	Hcn1				Bckdk
	Hcn2				Bcl10
	Hdc				Bcl2a1a
	Hes2				Bcl2l13
	Hhatl				Bcl2l14
	Hhip				Bcl2l2
	Hist1h2bc				Bcl3
	Hist2h2aa1				Bcl6
	Hist2h2aa2				Bcl7a
	Hist2h2be				Bcl7b
	Hist2h3c1.1				Bdh1
	Hist2h3c2				Bdkrb2
	Hist2h4				Bdnf
	Hook1				Bet1
	Hopx				Bet1l
	Hp				Bex1
	Hr				Bfar
	Hsd17b2				Bglap
	Hsd17b6				Bglap-rs1
	Hsp25-ps1				Bglap2
	Hspa2				Bgn
	Hspa4l				Bhlha15
	Hspb1				Bhlhe23
	Hspb7				Bhlhe40
	Htr3b				Bhlhe41
	Hydin				Bicc1
	Ibsp				Bin3
	Idi2				Birc3
	Ier3				Bloc1s1
	Ifi203				Bloc1s2
	Ifi204				Bloc1s3
	Ifi205				Blvra
	Ifi27l2a				Blvrb
	Ifi27l2b				Bmp3
	Ifi35				Bmp8b
	Ifi47				Bms1
	Ifit1				Bnc1
	Igsf6				Bnip3
	Ihh				Bok
	Iigp1				Bola2
	Ikbke				Bpgm
	Il10ra				Bphl
	Il13ra1				Bpifa1
	Il17b				Bpifc
	Il17re				Bpnt1
	Il18				Brca2
	Il1rn				Brcc3
	Il20ra				Brd3
	Il6ra				Bre
	Inmt				Bri3bp
	Inpp5d				Brip1
	Inpp5j				Brix1
	Insc				Brms1
	Insig2				Bscl2
	Insm1				Bsg
	Ipcef1				Bspry
	Iqca				Bst2
	Iqcd				Btaf1
	Iqck				Btbd8
	Iqub				Btbd9
	Irgm1				Btd
	Irgm2				Btf3
	Isg15				Btg1
	Isg20				Btg2
	Isoc2b				Btk
	Itga11				Bud13
	Itgal				C030017K20Rik
	Itgam				C030019I05Rik
	Itgb2				C030034I22Rik
	Itgb4				C030048B08Rik
	Itgbl1				C130036L24Rik
	Itih5				C130046K22Rik
	Itpka				C130071C03Rik
	Itpr2				C130074G19Rik
	Jakmip2				C130079G13Rik
	Kat2b				C1d
	Katnal2				C1galt1
	Kcnc4				C1qa
	Kcnh3				C1qb
	Kcnh4				C1qc
	Kcnh7				C1ql3
	Kcnh8				C1qtnf2
	Kcnip2				C1qtnf5
	Kcnj16				C1ra
	Kcnj3				C1rb
	Kcnj5				C1rl
	Kcnk10				C230035I16Rik
	Kcnk6				C230052I12Rik
	Kcnma1				C230062I16Rik
	Kcnmb3				C230081A13Rik
	Kcnn4				C2cd2
	Kcnq1				C2cd3
	Kcnq3				C2cd4d
	Kctd4				C330006K01Rik
	Kdelr3				C330007P06Rik
	Kif19a				C330018D20Rik
	Kif27				C3ar1
	Kif6				C4b
	Kitl				C5ar1
	Klc3				C78339
	Klf14				CR956641.1
	Klf2				Cab39l
	Klf5				Cables2
	Klf9				Cabp1
	Klhdc9				Cachd1
	Klhl1				Cacna1e
	Klhl31				Cacna2d3
	Klk10				Cacng1
	Klk11				Cacng6
	Klk14				Cadm4
	Klrg2				Calb2
	Kng2				Calca
	Krt1				Calcoco1
	Krt13				Calcoco2
	Krt18				Calhm2
	Krt2				Calm2
	Krt23				Calm3
	Krt25				Calm4
	Krt27				Calm5
	Krt28				Calml3
	Krt31				Calu
	Krt4				Caly
	Krt5				Camk1d
	Krt6a				Camk2a
	Krt6b				Camk2d
	Krt7				Camta1
	Krt71				Camta2
	Krt75				Capn10
	Krt77				Capn11
	Krt79				Capn2
	Krt8				Capns2
	Krt80				Capsl
	Krtdap				Capza1
	Lamb3				Capzb
	Larp1b				Car1
	Lca5l				Car3
	Lcn2				Car5b
	Lcp2				Car6
	Ldb3				Card10
	Lemd1				Card6
	Lgals12				Card9
	Lgals3bp				Carhsp1
	Lgals7				Carns1
	Lgals9				Casp1
	Lgi2				Casp12
	Lhb				Casp2
	Lilrb3				Casp4
	Lilrb4				Casp6
	Lingo4				Casp7
	Lipc				Casq2
	Lipi				Cass4
	Lmln				Catsperg1
	Lmod2				Cav1
	Lpar3				Cav2
	Lpar5				Cav3
	Lpcat2				Cblb
	Lpxn				Cblc
	Lrguk				Cbln4
	Lrp2				Cbr2
	Lrrc10b				Cbr3
	Lrrc18				Cbs
	Lrrc25				Cbx4
	Lrrc26				Cbx7
	Lrrc31				Cby1
	Lrrc34				Cc2d1b
	Lrrc36				Ccdc101
	Lrrc46				Ccdc104
	Lrrc48				Ccdc109b
	Lrrc51				Ccdc11
	Lrrc6				Ccdc113
	Lrrc8e				Ccdc114
	Lrriq1				Ccdc12
	Lrriq3				Ccdc121
	Lst1				Ccdc122
	Ltbp2				Ccdc124
	Ltf				Ccdc126
	Ltk				Ccdc13
	Ly6a				Ccdc130
	Ly6c1				Ccdc132
	Ly6d				Ccdc134
	Ly6e				Ccdc135
	Ly6g6c				Ccdc141
	Ly86				Ccdc142
	Ly9				Ccdc146
	Lypd2				Ccdc147
	Lyz2				Ccdc158
	Mag				Ccdc162
	Mak				Ccdc163
	Malat1				Ccdc164
	Mamdc2				Ccdc18
	Mansc1				Ccdc19
	Maob				Ccdc22
	Map3k6				Ccdc23
	Mapk10				Ccdc25
	Mapk15				Ccdc27
	Mapk4				Ccdc28a
	Marveld3				Ccdc28b
	Matn1				Ccdc3
	Matn3				Ccdc40
	Mb				Ccdc41
	Mbp				Ccdc43
	Mc5r				Ccdc48
	Mcl1				Ccdc53
	Mcoln2				Ccdc55
	Mcoln3				Ccdc57
	Mcpt2				Ccdc60
	Mcpt4				Ccdc61
	Mcpt8				Ccdc62
	Mcrs1				Ccdc64b
	Mdh1b				Ccdc65
	Meig1				Ccdc67
	Mepe				Ccdc68
	Met				Ccdc84
	Mfap1b				Ccdc87
	Mfap3l				Ccdc88b
	Mfap5				Ccdc89
	Mfi2				Ccdc9
	Mfsd6l				Ccdc91
	Mgp				Ccdc93
	Mgst3				Ccdc96
	Mill2				Ccdc97
	Mir1247				Cckar
	Mir133b				Ccl12
	Mir135b				Ccl2
	Mir138-2				Ccl21a
	Mir146				Ccl21b
	Mir1895				Ccl21c
	Mir203				Ccl25
	Mir206				Ccl6
	Mir223				Ccl7
	Mir30b				Ccna2
	Mir30c-2				Ccnb1
	Mir320				Ccnb2
	Mir3473b				Ccndbp1
	Mir34a				Ccng1
	Mir429				Ccno
	Mir449a				Ccr1
	Mir449b				Ccr8
	Mir449c				Ccs
	Mir5107				Cct2
	Mir9-2				Ccz1
	Mis12				Cd109
	Mlf1				Cd14
	Mlkl				Cd164
	Mlph				Cd164l2
	Mmp13				Cd1d2
	Mmp8				Cd200
	Mmp9				Cd200r3
	Mnda				Cd248
	Mndal				Cd274
	Mocos				Cd300a
	Morn2				Cd300lg
	Morn5				Cd302
	Mpeg1				Cd38
	Mpzl3				Cd40
	Mrc1				Cd48
	Mrgprf				Cd5
	Ms4a6b				Cd52
	Ms4a6c				Cd53
	Ms4a6d				Cd55
	Msln				Cd59a
	Msr1				Cd59b
	Mt1				Cd63
	Mt2				Cd63-ps
	Mtap7				Cd74
	Mtl5				Cd79a
	Muc1				Cd79b
	Muc15				Cd80
	Muc16				Cd81
	Muc2				Cd86
	Muc20				Cd93
	Muc4				Cd96
	Mx1				Cdc20b
	Mxra8				Cdc26
	Mybl1				Cdc42
	Mybpc1				Cdc42ep1
	Mycbpap				Cdc42ep3
	Myl3				Cdca7l
	Myo1f				Cdh13
	Myo1g				Cdh22
	Myo1h				Cdh26
	Myo5c				Cdh5
	Myo6				Cdipt
	Myom2				Cdk1
	Myoz2				Cdk13
	Myrip				Cdk16
	Naip2				Cdk18
	Nceh1				Cdk19
	Ncf1				Cdk5rap1
	Ncf4				Cdk7
	Ndp				Cdk9
	Ndrg1				Cdkal1
	Ndufa4l2				Cdkl1
	Ndufv3				Cdkl5
	Neat1				Cdkn1a
	Necab1				Cdkn2a
	Nek10				Cdkn2b
	Nek5				Cdkn2c
	Neurod1				Cdkn2d
	Neurog1				Cdkn3
	Nfam1				Cdo1
	Ngef				Cdr2l
	Nhlh1				Cdsn
	Niacr1				Ceacam2
	Nipal1				Cebpa
	Nipal2				Cebpd
	Nkx3-1				Cebpg
	Nlrp10				Cecr5
	Nme5				Cela1
	Nol4				Celf2
	Notum				Celsr1
	Nov				Cenpf
	Noxa1				Cenpn
	Npas2				Cenpq
	Npas4				Cenpt
	Nptx2				Cenpv
	Nqo1				Cenpw
	Nr2e1				Cep120
	Nrap				Cep290
	Nrip3				Cep72
	Nsun7				Cept1
	Nt5e				Cer1
	Ntn5				Ces1d
	Nuak2				Ces2g
	Nucb2				Cetn3
	Nupr1				Cetn4
	Nxph3				Cfl1
	ORF63				Cflar
	Oas1a				Cgref1
	Oas1b				Cgrrf1
	Oas1c				Ch25h
	Oas2				Chac1
	Oasl2				Chchd1
	Obscn				Chchd10
	Ocln				Chchd2
	Odz2				Chchd4
	Ogn				Chchd5
	Oit1				Chchd6
	Olfm4				Chchd8
	Olfr124				Chd1l
	Olfr1259				Chd6
	Olfr1264				Chdh
	Olfr1372-ps1				Chek1
	Olfr1420				Chfr
	Olfr1440				Chi3l1
	Olfr15				Chid1
	Olfr17				Chl1
	Olfr222				Chm
	Olfr235				Chmp2b
	Olfr281				Chmp3
	Olfr292				Chmp4b
	Olfr309				Chmp4c
	Olfr32				Chmp5
	Olfr370				Chrdl1
	Olfr523				Chst1
	Olfr536				Chst11
	Olfr56				Chst14
	Olfr613				Chst2
	Olfr639				Chst5
	Olfr640				Chst7
	Olfr643				Chst9
	Olfr644				Churc1
	Olfr718-ps1				Cib1
	Olfr720				Cib2
	Olfr745				Ciita
	Olfr78				Cilp2
	Olfr94				Cirbp
	Olig1				Cirh1a
	Olig2				Cisd1
	Omd				Cisd2
	Omp				Ckap2l
	Opn1sw				Ckb
	Oprd1				Cklf
	Optn				Ckm
	Ormdl2				Cks2
	Osgin1				Clca1
	Osmr				Clca2
	Otogl				Clca5
	Otud1				Clcc1
	Ovol2				Cldn1
	Oxct2b				Cldn13
	P2rx4				Cldn23
	P2rx7				Cldn3
	P2ry14				Cldn4
	P2ry2				Cldn5
	P2ry6				Cldn8
	Pacrg				Cldnd2
	Padi2				Clec10a
	Pak6				Clec11a
	Panx3				Clec12a
	Paqr5				Clec14a
	Paqr6				Clec2d
	Paqr9				Clec2f-ps
	Parp12				Clec2g
	Parp14				Clec2l
	Pcdh11x				Clec3b
	Pcdhb1				Clec4a1
	Pcdhb12				Clec4a2
	Pcdhb19				Clec5a
	Pcdhb22				Clec7a
	Pcf11				Clic1
	Pcgf5				Clic5
	Pcnxl2				Clic6
	Pcolce				Clk3
	Pcolce2				Cln5
	Pcp4l1				Cln6
	Pde8b				Clpb
	Pdgfrl				Clptm1
	Pdia2				Clptm1l
	Pdk4				Cluap1
	Perp				Cma1
	Pglyrp1				Cma2
	Phf19				Cmas
	Phospho1				Cmbl
	Phyhip				Cmklr1
	Pi16				Cml1
	Pion				Cmpk1
	Pir				Cmpk2
	Pkp1				Cmtm6
	Pkp2				Cmtm7
	Pkp3				Cmtm8
	Pla2g12a				Cmya5
	Pla2g2f				Cnbp
	Pla2g3				Cndp1
	Pla2g5				Cnfn
	Pla2r1				Cnga2
	Plac8				Cnih
	Plaur				Cnih2
	Plb1				Cnih3
	Plbd1				Cnih4
	Plcd1				Cnksr1
	Plcd4				Cnksr3
	Plcg2				Cnn1
	Plch1				Cnn2
	Plch2				Cno
	Pld4				Cnot8
	Plekha4				Cnpy3
	Plekhb1				Cnrip1
	Plekhg6				Cntd1
	Plin5				Cntf
	Plk4				Cntnap2
	Pls1				Cog6
	Plscr2				Cog7
	Plxdc1				Cog8
	Pnmal1				Col10a1
	Pnpla3				Col12a1
	Pof1b				Col14a1
	Pon1				Col15a1
	Pon3				Col18a1
	Popdc3				Col1a2
	Pparg				Col22a1
	Ppp1r14c				Col24a1
	Ppp1r1b				Col4a1
	Ppp1r32				Col4a2
	Ppp1r36				Col4a6
	Ppp1r3c				Col5a2
	Pqlc3				Col6a2
	Prelp				Col8a1
	Prkaa2				Col8a2
	Prmt8				Colec12
	Prss33				Commd2
	Prss35				Commd3
	Psapl1				Commd4
	Psmb8				Commd8
	Pstpip1				Commd9
	Pstpip2				Comp
	Ptgdr				Copb2
	Ptgds				Cops4
	Ptgs2				Cops5
	Ptk2b				Copz1
	Ptpn22				Copz2
	Ptprc				Coq10a
	Pygl				Coq10b
	Pygm				Coq6
	Pyhin1				Coq7
	Pyroxd2				Coq9
	Qpct				Corin
	RP23-309A11.8.1				Coro1c
	RP23-455J20.1.1				Cort
	RP24-129K7.2.1				Cotl1
	RP24-201C14.10.1				Cox11
	RP24-201C14.11.1				Cox16
	RP24-201C14.5.1				Cox17
	RP24-201C14.6.1				Cox19
	Rab17				Cox4i2
	Rab25				Cox6a2
	Rab3c				Cox6b1
	Rac2				Cox6b2
	Ralgapa2				Cox6c
	Ramp1				Cox7a2l
	Ranbp3l				Cox7c
	Rasgef1a				Cpa1
	Rasgrf1				Cpa2
	Rasgrf2				Cpa3
	Rassf6				Cpa5
	Rbks				Cpa6
	Rbm11				Cpd
	Rbm24				Cpe
	Rbm47				Cpeb3
	Rbp4				Cpm
	Rd3				Cpne3
	Reg3g				Cpox
	Rgs11				Cpped1
	Rgs20				Cpsf2
	Rgs22				Cpsf3l
	Rgs5				Cpt1a
	Rhbdl2				Cpxm1
	Rhov				Cpz
	Rhpn2				Crb3
	Riiad1				Crcp
	Rims2				Crct1
	Ripply1				Creb3
	Rnase4				Creb3l1
	Rnase6				Crebzf
	Rnf32				Creg2
	Ropn1l				Creld1
	Rorc				Crip1
	Rp1				Crip2
	Rpl10a-ps2				Crip3
	Rps18-ps2				Crnn
	Rsad2				Crot
	Rsph1				Crtap
	Rsph9				Crtc3
	Rspo4				Cryaa
	Rtdr1				Cryba2
	Rtp1				Crybb3
	Rtp2				Cryl1
	Rtp4				Cryz
	Rufy4				Cryzl1
	S100a14				Cs
	S100a6				Csdc2
	S100a7a				Cse1l
	S100a8				Csf1r
	S100b				Csf2ra
	S100z				Csf2rb
	SNORA17				Csf3r
	Samd9l				Csgalnact2
	Sash3				Csnk1g1
	Scara5				Csnk1g3
	Scel				Csnk2a2
	Scgb1c1				Cspg5
	Scn4b				Cspp1
	Scn5a				Csrnp1
	Scnn1a				Csrp1
	Scnn1g				Csrp2bp
	Scrg1				Csrp3
	Scube2				Cst6
	Sdc4				Cst7
	Sdr42e1				Csta
	Sec1				Cstb
	Sec14l2				Cstf2
	Sec14l4				Ctbs
	Sec14l5				Ctdp1
	Sec16b				Ctla2a
	Sectm1b				Ctla2b
	Selenbp1				Ctnna1
	Selenbp2				Ctnnal1
	Sell				Ctrl
	Selplg				Ctsa
	Serinc4				Ctsb
	Serinc5				Ctsc
	Serpina11				Ctsf
	Serpina3n				Ctsg
	Serpina9				Ctsh
	Serpinb10-ps				Ctso
	Serpinb11				Ctss
	Serpinb12				Ctsz
	Serpinb1a				Ctu1
	Serpinb2				Ctxn3
	Serpinb3a				Cubn
	Serpinb5				Cul4a
	Serpinb7				Cul5
	Serpinb8				Cwc15
	Sfpi1				Cx3cl1
	Sfrp1				Cx3cr1
	Sfrp4				Cxcl10
	Sgk3				Cxcl12
	Sh2d4a				Cxcl13
	Shisa7				Cxcl14
	Shisa9				Cxcl16
	Siglec1				Cxcr4
	Siglec15				Cxx1a
	Siglece				Cxx1b
	Sla				Cyb5
	Slc12a8				Cyb561
	Slc13a5				Cyb5b
	Slc14a1				Cyb5d1
	Slc14a2				Cyb5r1
	Slc15a2				Cyb5r3
	Slc16a11				Cybb
	Slc16a12				Cybrd1
	Slc16a4				Cyc1
	Slc17a8				Cycs
	Slc17a9				Cyfip2
	Slc1a1				Cygb
	Slc22a18				Cyp11a1
	Slc24a2				Cyp17a1
	Slc24a4				Cyp27a1
	Slc25a35				Cyp2a5
	Slc25a43				Cyp2b19
	Slc26a7				Cyp2f2
	Slc27a2				Cyp2g1
	Slc28a3				Cyp2j9
	Slc35d3				Cyp2r1
	Slc36a2				Cyp4b1
	Slc37a1				Cyp4f13
	Slc39a4				Cyp4f39
	Slc41a2				Cyth3
	Slc44a3				Cyth4
	Slc47a1				Cytip
	Slc4a11				Cyyr1
	Slc5a8				D10Jhu81e
	Slc5a9				D10Wsu102e
	Slc6a14				D14Abb1e
	Slc6a2				D14Ertd668e
	Slc6a20a				D16H22S680E
	Slc7a4				D17H6S56E-5
	Slc9a2				D230037D09Rik
	Slc9a7				D3Ertd751e
	Slco1a5				D430042O09Rik
	Slco4a1				D4Bwg0951e
	Slfn1				D4Wsu53e
	Slfn2				D630004N19Rik
	Slfn8				D630032N06Rik
	Slurp1				D630037F22Rik
	Smpdl3a				D630042P16Rik
	Smyd3				D6Wsu163e
	Snca				D930007P13Rik
	Snx14				D930020B18Rik
	Sod3				Dad1
	Sost				Dalrd3
	Sowaha				Dap
	Sowahb				Dapl1
	Sp7				Dapp1
	Sp8				Dazap2
	Spa17				Dbc1
	Spag16				Dbf4
	Spag17				Dbi
	Spag6				Dbil5
	Spata13				Dbpht2
	Spata18				Dbx2
	Spdef				Dcaf12
	Spef2				Dcaf13
	Spink5				Dcaf4
	Spn				Dcbld1
	Spp1				Dcdc2b
	Spp2				Dchs1
	Sprr1a				Dclk1
	Sprr1b				Dclk3
	Sprr3				Dclre1c
	Sptlc3				Dcn
	Sqrdl				Dcp1b
	Srpx2				Dcst1
	St14				Dctn1
	St3gal6				Dctn3
	St6galnac2				Dcun1d5
	St8sia6				Ddah2
	Stc2				Ddi2
	Steap1				Ddit4l
	Steap2				Ddost
	Steap4				Ddx1
	Stfa1				Ddx10
	Stfa3				Ddx18
	Stk17b				Ddx19b
	Stk30				Ddx20
	Stk32a				Ddx21
	Stk33				Ddx24
	Stoml3				Ddx27
	Stox1				Ddx39
	Sult1b1				Ddx3x
	Sult1c1				Ddx41
	Sult1d1				Ddx42
	Sult1e1				Ddx47
	Sult2b1				Ddx50
	Susd5				Ddx51
	Sv2b				Ddx58
	Svep1				Ddx59
	Svopl				Ddx60
	Syt10				Decr1
	Syt7				Def6
	Sytl1				Defb1
	Tacr1				Defb25
	Tacstd2				Degs1
	Tal2				Dem1
	Tas1r1				Dennd1a
	Tbc1d30				Dennd1c
	Tc2n				Dennd2d
	Tcea3				Dennd4c
	Tcf21				Denr
	Tchh				Depdc1b
	Tcp11				Depdc7
	Tcte1				Dera
	Tctex1d2				Derl1
	Tekt1				Des
	Tekt4				Dexi
	Tekt5				Dgkd
	Tesc				Dguok
	Tex15				Dhdh
	Tfap2e				Dhh
	Tfcp2l1				Dhrs13
	Tfpi2				Dhrs2
	Tgm1				Dhrs4
	Tgm5				Dhrs7
	Them5				Dhrs7b
	Thpo				Dhrs7c
	Thsd7b				Dhx35
	Thy1				Dhx38
	Tifab				Dhx40
	Tlr1				Diablo
	Tlr13				Dio2
	Tlr4				Dip2a
	Tlr6				Dixdc1
	Tlr9				Dkc1
	Tm4sf1				Dkk1
	Tm4sf19				Dkk2
	Tm7sf4				Dkk3
	Tmc5				Dkk4
	Tmcc3				Dkkl1
	Tmem106a				Dlat
	Tmem107				Dlgap3
	Tmem125				Dll4
	Tmem146				Dlx3
	Tmem150c				Dmbx1
	Tmem154				Dmc1
	Tmem181b-ps				Dmd
	Tmem182				Dmp1
	Tmem184a				Dnahc12
	Tmem20				Dnahc2
	Tmem212				Dnahc3
	Tmem213				Dnahc6
	Tmem221				Dnahc7b
	Tmem232				Dnahc8
	Tmem40				Dnahc9
	Tmem45b				Dnaic2
	Tmem52				Dnaja2
	Tmem54				Dnajb13
	Tmem79				Dnajb14
	Tmem8				Dnajb4
	Tmie				Dnajb9
	Tmprss11a				Dnajc10
	Tmprss11d				Dnajc14
	Tmprss13				Dnajc17
	Tmprss4				Dnajc18
	Tnfaip2				Dnajc2
	Tnfrsf11a				Dnajc21
	Tnfrsf1b				Dnajc6
	Tnfrsf23				Dnajc9
	Tnn				Dnalc4
	Tnni2				Dnali1
	Tns4				Dnase1l3
	Tnxb				Dnase2a
	Tor3a				Dnd1
	Tpsb2				Dnlz
	Traf3ip3				Dnm3
	Trhr				Dnttip1
	Trib3				Doc2g
	Trim14				Dock3
	Trim25				Dock5
	Trim30a				Dohh
	Trim30d				Dok2
	Trim66				Dok3
	Trim72				Dok4
	Trnp1				Dolk
	Trp73				Dolpp1
	Trpc1				Donson
	Trpv2				Dopey1
	Tsnaxip1				Dos
	Tspan32				Dpcd
	Tspan33				Dpf1
	Tst				Dpm2
	Ttc12				Dpm3
	Ttc24				Dpp4
	Ttc25				Dpt
	Ttc29				Dpysl3
	Ttc30a2				Dr1
	Ttc30b				Dram1
	Ttc34				Drd1a
	Ttc39a				Drg1
	Ttc39b				Dsc3
	Ttc7				Dscaml1
	Ttc9				Dscr3
	Ttll10				Dsg1a
	Ttll6				Dsg1c
	Ttll8				Dsg2
	Tuba8				Dsn1
	Tubb2b				Dstn
	Tyrobp				Dstyk
	U1				Dtx3l
	U6				Duox1
	Ube2u				Dusp1
	Ubqln3				Dusp10
	Ubqlnl				Dusp11
	Ubxn10				Dusp14
	Ubxn11				Dusp2
	Ucma				Dusp22
	Ugt1a1				Dusp23
	Ugt1a10				Dusp28
	Ugt1a2				Dusp3
	Ugt1a5				Dusp5
	Ugt1a6a				Dym
	Ugt1a6b				Dync1h1
	Ugt1a7c				Dync1li1
	Ugt1a8				Dync2li1
	Ugt1a9				Dynll2
	Ugt2a1				Dynlrb2
	Ugt8a				Dynlt1-ps1
	Umodl1				Dynlt1a
	Unc79				Dynlt1b
	Uncx				Dynlt1e
	Upk1b				Dynlt1f
	Upk3a				Dynlt3
	Upp1				Dyrk3
	Usp18				E030010A14Rik
	Usp2				E030010N08Rik
	Usp43				E030011O05Rik
	Usp53				E030013I19Rik
	Vav1				E030019B06Rik
	Vav3				E030024N20Rik
	Vdr				E030042O20Rik
	Vip				E030044B06Rik
	Vit				E130003G02Rik
	Vsig8				E130309F12Rik
	Vtcn1				E130311K13Rik
	Vwa3a				E230008N13Rik
	Vwa3b				E2f4
	Vwa5b2				E2f7
	Was				E330009J07Rik
	Wdr16				E330013P04Rik
	Wdr52				Eaf1
	Wdr63				Eaf2
	Wdr66				Ebp
	Wdr69				Ebpl
	Wdr72				Ecd
	Wdr78				Ece1
	Wdr93				Ecm2
	Wdr95				Ecscr
	Wfdc1				Ect2l
	Wfdc2				Edem1
	Wif1				Edem2
	Wisp2				Edf1
	Wisp3				Edn1
	Wnt10a				Edn2
	Wwc1				Ednra
	Xaf1				Eed
	Xdh				Eef1e1
	Xk				Eef1g
	Xylt1				Efcab1
	Ysk4				Efcab10
	Zbbx				Efcab5
	Zbtb20				Efcab7
	Zbtb38				Efha1
	Zbtb42				Efha2
	Zbtb7b				Efhb
	Zc3h6				Efhc2
	Zc3hav1				Efhd2
	Zdhhc23				Efna1
	Zfp385b				Efna3
	Zfp407				Efna4
	Zfp444				Efna5
	Zfp474				Eftud1
	Zfp54				Egf
	Zfp648				Egfl6
	Zfp652				Egfl7
	Zfp750				Egln1
	Zmynd17				Egln3
	n-R5s189				Egr2
					Ehhadh
					Eif1
					Eif1ad
					Eif2b2
					Eif2b5
					Eif2c1
					Eif2d
					Eif2s1
					Eif2s3x
					Eif3a
					Eif3c
					Eif3d
					Eif3e
					Eif3f
					Eif3h
					Eif3i
					Eif3k
					Eif3l
					Eif3m
					Eif4a-ps4
					Eif4a3
					Eif4ebp2
					Eif5b
					Elk4
					Elmo3
					Elmod1
					Elof1
					Elovl4
					Elovl5
					Elovl7
					Eltd1
					Emb
					Emg1
					Emp2
					Emp3
					Emr1
					Emx2os
					Enc1
					Endou
					Engase
					Enkur
					Eno3
					Entpd2
					Entpd3
					Entpd4
					Eny2
					Ep400
					Epb4.1l4b
					Epb4.1l5
					Epdr1
					Epgn
					Epha3
					Epha4
					Epha8
					Ephb1
					Ephb6
					Ephx1
					Ephx2
					Epn2
					Epn3
					Eprs
					Ercc3
					Ercc5
					Ergic2
					Ergic3
					Eri1
					Ern1
					Erp29
					Erp44
					Errfi1
					Esam
					Esf1
					Esrp2
					Esyt1
					Esyt2
					Etf1
					Etfa
					Etfb
					Etfdh
					Etl4
					Etnk1
					Etohd2
					Exd2
					Exoc3
					Exoc3l2
					Exosc5
					Exosc7
					Exosc9
					Ext2
					Ezr
					F11r
					F13a1
					F2rl3
					F630028O10Rik
					F630043A04Rik
					F730043M19Rik
					F8
					F8a
					Fabp3
					Fabp4
					Fabp5
					Fads6
					Faf1
					Fah
					Faim
					Fam100a
					Fam100b
					Fam102a
					Fam105a
					Fam105b
					Fam109b
					Fam111a
					Fam114a1
					Fam115c
					Fam116a
					Fam118a
					Fam122a
					Fam123b
					Fam125a
					Fam126b
					Fam129a
					Fam131a
					Fam131c
					Fam132a
					Fam134a
					Fam134c
					Fam13a
					Fam154b
					Fam160a1
					Fam160b2
					Fam162a
					Fam162b
					Fam164a
					Fam164b
					Fam165b
					Fam167a
					Fam167b
					Fam174a
					Fam174b
					Fam176a
					Fam178a
					Fam179a
					Fam183b
					Fam185a
					Fam188a
					Fam189a1
					Fam189a2
					Fam18b
					Fam195b
					Fam198b
					Fam19a1
					Fam203a
					Fam25c
					Fam26e
					Fam36a
					Fam3a
					Fam40b
					Fam43a
					Fam46a
					Fam46b
					Fam46c
					Fam50a
					Fam53b
					Fam57a
					Fam58b
					Fam5b
					Fam63b
					Fam64a
					Fam69b
					Fam70a
					Fam71e2
					Fam76a
					Fam82a2
					Fam82b
					Fam83b
					Fam83d
					Fam83e
					Fam84a
					Fam86
					Fam96a
					Fam96b
					Fam98b
					Fancg
					Fank1
					Fap
					Far2
					Farp2
					Fas
					Fasn
					Fastk
					Fate1
					Fau-ps2
					Fbp1
					Fbp2
					Fbxl13
					Fbxl17
					Fbxl3
					Fbxl5
					Fbxl8
					Fbxo24
					Fbxo25
					Fbxo28
					Fbxo33
					Fbxo36
					Fbxo4
					Fbxo42
					Fbxo48
					Fbxo8
					Fbxw17
					Fcer1g
					Fcgr1
					Fcgr2b
					Fcgr4
					Fcna
					Fdft1
					Fdps
					Fdx1
					Fech
					Fem1a
					Fem1b
					Fer
					Fermt2
					Fetub
					Fgd2
					Fgd4
					Fgd6
					Fgf16
					Fgf2
					Fgf22
					Fgf3
					Fgf6
					Fgfbp1
					Fgfr1op
					Fgl2
					Fgr
					Fh1
					Fhit
					Fhl2
					Fhod1
					Fibin
					Ficd
					Fitm1
					Fitm2
					Fkbp10
					Fkbp11
					Fkbp14
					Fkbp15
					Fkbp1a
					Fkbp5
					Fkbp7
					Fkbp9
					Flot2
					Fmn1
					Fmnl1
					Fmo1
					Fmo2
					Fn3k
					Fn3krp
					Fnbp4
					Fndc1
					Fndc5
					Fnip1
					Fnta
					Fntb
					Folr2
					Foxe1
					Foxi1
					Foxi3
					Foxj1
					Foxj2
					Foxk1
					Foxn2
					Foxn4
					Foxo1
					Foxo3
					Foxo6
					Foxp3
					Foxq1
					Foxs1
					Fpr2
					Fpr3
					Frat1
					Frat2
					Frg1
					Frmd5
					Frmpd1
					Fsip1
					Fstl1
[truncated: 3,860 more rows]

## Sheet: G1-G2 AllSignf T1T2
All Significant Genes between E14.5 and E15.5
TGFβ3-/- Only	TGFβ3+/- Only	Both -/- and +/-
1190003J15Rik	1700001C02Rik	0610010O12Rik
1190007F08Rik	1700009P17Rik	1110004E09Rik
1700003M07Rik	1700024G13Rik	1110017D15Rik
1700023E05Rik	1700037C18Rik	1110017F19Rik
1700024P16Rik	2210404O07Rik	1500015O10Rik
1700026J04Rik	2310002L09Rik	1600029D21Rik
1700037F24Rik	2310007L24Rik	1600029I14Rik
1700086P04Rik	2310046K01Rik	1700001L19Rik
1700088E04Rik	3110099E03Rik	1700003M02Rik
1700095J03Rik	3930402G23Rik	1700007G11Rik
1810046K07Rik	4921536K21Rik	1700007K13Rik
2010007H06Rik	4933404O12Rik	1700010I14Rik
2010107G12Rik	A330033J07Rik	1700012B09Rik
2010300C02Rik	A430071A18Rik	1700013F07Rik
2310043J07Rik	AL596123.1	1700013G23Rik
2410137F16Rik	AU022754	1700016K19Rik
2510049J12Rik	Acap1	1700018L24Rik
2810011L19Rik	Acnat1	1700026D08Rik
3010003L10Rik	Acsm1	1700026L06Rik
3110067C02Rik	Adam11	1700027A23Rik
3110083C13Rik	Adam28	1700028P14Rik
3425401B19Rik	Adamdec1	1700029J07Rik
4632427E13Rik	Adamtsl5	1700030J22Rik
4833417C18Rik	Agpat9	1700034E13Rik
4833422F24Rik	Aldh1l1	1700040L02Rik
4922502D21Rik	Ankrd5	1700084C01Rik
4930452B06Rik	Ankrd55	1700101E01Rik
4930473A06Rik	Arc	1810033B17Rik
4930500J02Rik	Arx	2010015L04Rik
4930505A04Rik	Atp6ap1l	2210020M01Rik
4930565N06Rik	BC022687	2310002F09Rik
4933432B09Rik	BC034902	2310007B03Rik
4933433G15Rik	BY080835	2310046A06Rik
4933439K11Rik	Bglap2	2410004P03Rik
5033428I22Rik	Bmp8a	2410124H12Rik
5330439K02Rik	Bpifb9b	2610019F03Rik
5430407P10Rik	Bpifc	2610528J11Rik
5430435G22Rik	Bzrap1	2810459M11Rik
5730420D15Rik	C4b	2900006K08Rik
5730422E09Rik	Cacng5	3110039M20Rik
6530418L21Rik	Calr4	3110079O15Rik
6720416L17Rik	Cbln4	4833423E24Rik
9130017K11Rik	Ccdc151	4833424O15Rik
9930111J21Rik2	Ccdc33	4833427G06Rik
A230050P20Rik	Cd300ld	4922501L14Rik
A2m	Cd300lf	4930444P10Rik
A330021E22Rik	Cd79a	4930451C15Rik
A430035B10Rik	Cdkn2b	4930455F23Rik
A630033H20Rik	Celf6	4930485B16Rik
A730090H04Rik	Chrna1	4930516K23Rik
A930011O12Rik	Ckmt1	4930523C07Rik
AA543186	Clgn	4930526A20Rik
AC165361.1	Cmbl	4930529M08Rik
AF529169	Crh	4930555I21Rik
AI467606	Cryaa	4930572J05Rik
AI607873	Cryga	4930578M01Rik
AI662270	Csf3r	4930578N16Rik
AK129341	Ctgf	4930588N13Rik
AL845466.1	Cxcl14	4931429I11Rik
Abca8a	Cybb	4932411E22Rik
Abcd2	Cyp2s1	4932425I24Rik
Abcg3	D130052B06Rik	4933404M02Rik
Ablim2	D630023F18Rik	4933406C10Rik
Accn4	Dbx1	5330417C22Rik
Acot11	Dcdc5	5430401F13Rik
Acot12	Dchs1	6820408C15Rik
Acp5	Dnahc3	9130014G24Rik
Acpp	Dnahc5	9130230L23Rik
Acsl6	Dpys	9930023K05Rik
Acsm4	E230019M04Rik	A230065H16Rik
Actg2	E530001K10Rik	A330049M08Rik
Adam12	Elfn2	A4galt
Adamts12	Epha6	A530020G20Rik
Adamts8	Ermn	A830039N20Rik
Adamtsl3	Extl1	AC102525.1
Adra1a	F730016J06Rik	AC149599.1
Agbl3	Fam46b	AC154460.1
Ahnak2	Fcer1g	AC166574.1
Ahr	Fgf3	AC166574.2
Akap17b	Fgf5	AF251705
Aldh1a3	Fosb	AI836003
Alms1-ps2	Foxj1	AU021034
Als2cl	Frmpd1	AU021092
Ambn	Frmpd3	Abca13
Ampd1	Fzd9	Abcc12
Ang	G530011O06Rik	Abcc3
Angpt4	Gal	Abhd3
Ank	Galnt6	Acan
Ankrd22	Galr1	Acbd7
Ankrd35	Gata2	Ace2
Ano2	Gckr	Adam5
Ano9	Ggt1	Adap2
Anxa11	Gipc3	Adh1
Anxa4	Gm10664	Adh7
Aoah	Gm10800	Adhfe1
Ap1m2	Gm11549	Adra2c
Apobec1	Gm11613	Agbl2
Apobr	Gm12015	Agmo
Apod	Gm13993	Agr2
Arap2	Gm14204	Agr3
Arhgap36	Gm14205	Agt
Arhgef33	Gm15726	Aifm3
Arid5a	Gm16160	Ak8
Arl11	Gm3764	Akr1c18
Armc2	Gm5607	Aldh1a1
Art3	Gm6320	Aldh1a7
Art4	Gm7271	Aldh3a1
Atoh7	Gpr141	Aldoc
Atp10a	Greb1	Alox12
Atp2a3	Gyk	Alox15
Atp6v1g3	Hepacam2	Angpt2
BC013712	Hfm1	Ankfn1
BC026585	Hif3a	Ano1
BC042782	Hkdc1	Anxa1
BC048546	Hpn	Anxa8
BC049352	Hs3st6	Aox3
BC051077	Htr7	Aqp1
BC060267	Igfbpl1	Aqp3
BC100530	Il18r1	Aqp5
Bcl2a1a	Il33	Arhgap40
Bend7	Insrr	Arhgdig
Bfsp2	Irx4	Armc3
Bhlha15	Isl1	Armc4
Bhlhe41	Itih2	Asb14
Brdt	Jakmip1	Asprv1
Btk	Junb	Atf5
Btla	Kcnip1	Atp13a5
C1qb	Kel	Atp1b4
C1ql3	Klf15	Atp2c2
C1qtnf9	Klhdc7a	Atp6v0d2
C1rl	Klhdc8a	Atp6v1b1
C330046G03Rik	Klrb1f	B230216N24Rik
C3ar1	Kndc1	BC007180
C530005A16Rik	Krt20	BC021891
Cacna1e	Lbp	BC051019
Calcb	Lin28b	BC052486
Calm4	Lix1	BC064078
Calm5	Llgl2	Bcan
Calml4	Loxl4	Bcas1
Camk1d	Lrfn5	Bcl2l14
Capg	Lrg1	Bcl6
Capns2	Lrrc50	Best2
Casp1	Meox2	Bglap
Casp4	Metrnl	Bgn
Casr	Mir1897	Bhlhe40
Casz1	Mir670	Bmp8b
Cav1	Mlc1	Bmx
Cav3	Mn1	Bpifa1
Ccdc104	Morc1	Bpifb5
Ccdc152	Morn1	Bspry
Ccdc17	Morn3	C030017K20Rik
Ccdc19	Msc	C130071C03Rik
Ccdc27	Mstn	C1ra
Ccdc3	Msx2	C1rb
Ccdc64b	Muc5ac	C1s
Ccdc88b	Muc5b	C330018D20Rik
Cckar	Mybph	C5ar1
Ccl21a	Myf5	Cacng8
Cd109	Myod1	Calb2
Cd163	Myog	Calcoco2
Cd177	Nags	Calml3
Cd200r3	Nkain1	Caly
Cd274	Nrn1	Capn5
Cd33	Odam	Caps2
Cd48	Olfr1339	Capsl
Cd5	Olfr1370	Car3
Cd53	Olfr1404	Carns1
Cd74	Olfr166	Cartpt
Cd84	Olfr24	Casc1
Cdcp1	Olfr293	Casp12
Cdk18	Olfr544	Cass4
Celsr1	Olfr550	Cav2
Cerkl	Olfr75-ps1	Cbr2
Cgref1	Oprk1	Ccdc103
Chac1	Osr1	Ccdc108
Chad	Otx1	Ccdc11
Chia	P2rx6	Ccdc113
Chrdl1	Pbx4	Ccdc114
Chrnd	Pipox	Ccdc121
Cib1	Pira2	Ccdc129
Clec10a	Pirt	Ccdc13
Clec18a	Plagl1	Ccdc135
Clic3	Pou2f2	Ccdc146
Clic5	Ppef1	Ccdc147
Cma2	Ppp1r42	Ccdc153
Cmah	Prr15l	Ccdc154
Cmtm8	Prrg4	Ccdc158
Cmya5	Ptger3	Ccdc162
Cnfn	RP24-312B12.1.1	Ccdc164
Cngb1	Rabl5	Ccdc18
Cnpy1	Rbfox3	Ccdc37
Col12a1	Rfx8	Ccdc40
Col14a1	Rgl3	Ccdc60
Col24a1	Rgs8	Ccdc65
Col5a2	Ribc1	Ccdc67
Col5a3	Rnf128	Ccdc69
Coro2a	Rnf157	Ccdc81
Cpa3	Rreb1	Ccdc87
Cpa6	Rsph4a	Ccdc89
Cpe	SNORA40	Ccdc96
Creb3l1	Sall1	Ccl6
Crhbp	Scn7a	Ccna1
Cryl1	Sec14l3	Ccno
Csf1r	Sema3b	Ccr1
Csgalnact1	Sigirr	Ccr2
Csrp3	Six3	Ccr5
Csta	Six3.1	Cd14
Ctsc	Six3os1	Cd52
Cx3cr1	Six3os1.1	Cd55
Cxcl5	Skor2	Cd9
Cxcr4	Slc32a1	Cdc20b
Cyp11a1	Slc44a4	Cdh1
Cyp4f15	Slc6a13	Cdh17
Cyp4f39	Sox11	Cdh26
Cytip	Sox2ot	Cdhr3
D130043K22Rik	Sp6	Cdkl4
D3Bwg0562e	Styxl1	Cdkn1a
D4Bwg0951e	Tap2	Ceacam1
D630013G24Rik	Tbata	Ceacam2
D630032N06Rik	Tbx18	Ces1d
Dapk2	Tcerg1l	Ces2g
Dapp1	Tdrd1	Cetn4
Dbh	Tecta	Cfhr2
Dcn	Tjp3	Cftr
Dgki	Tlx1	Chchd10
Dhrs2	Tmeff2	Chdh
Dio3	Tmem178	Chga
Dio3os	Trh	Chmp4c
Diras1	Trim60	Chst11
Dkk1	Trim61	Chst13
Dlx3	Trim7	Chst5
Dlx4	Ttll9	Chst9
Dlx6as1	Twist2	Ckm
Dmbx1	Uox	Clca1
Dnahc7b	Upb1	Clca2
Dnaic2	Vax1	Cldn23
Dnajc22	Wwtr1	Cldn3
Dnase1l1		Cldn8
Dnm3os		Cldn9
Dock2		Clec11a
Dpf3		Clec12a
Dpt		Clec2f-ps
Dram1		Clec2g
Dsc1		Clec3a
Dsc3		Clec4a1
Dscam		Clec4a2
Dscaml1		Clec4a3
Dsg1a		Clec4a4
Dtx3l		Clec7a
Dynlt3		Clic6
E030011O05Rik		Cma1
E030044B06Rik		Cnga2
E230008N13Rik		Cnga4
Ecm2		Cnksr1
Egr3		Cntnap5b
Eif2s3y		Coch
Elf5		Col10a1
Ell3		Col22a1
Elmo1		Col9a2
Emp2		Col9a3
Enox		Comp
Entpd3		Cpeb1
Epb4.2		Cpm
Ephx2		Cpz
Eps8l2		Crb3
Etohd2		Crip1
Evpl		Crip2
F11r		Csf2rb
F2rl1		Csf2rb2
F630028O10Rik		Cspg4
F630111L10Rik		Ctsh
F830016B08Rik		Ctss
Fabp3		Ctxn3
Fads6		Cubn
Fam129a		Cxcl13
Fam169b		Cyb561
Fam184b		Cybrd1
Fam198a		Cyfip2
Fam19a4		Cyp2a5
Fam40b		Cyp2f2
Fam46a		Cyp2g1
Fam59b		Cytl1
Fam83g		D630039A03Rik
Fcgr1		D930007P13Rik
Fcgr3		D930020B18Rik
Fcgr4		D930028M14Rik
Fcgrt		Daf2
Fer1l6		Dapl1
Fgd2		Dcdc2a
Fgf15		Ddo
Fgf8		Dennd2d
Fgfbp1		Dgkg
Fgl2		Dhrs7
Fkbp11		Dkkl1
Fmnl1		Dlec1
Fndc1		Dmkn
Fosl2		Dmp1
Foxd2		Dmrt3
Foxo6		Dmrta1
Frmd5		Dnahc10
Fstl3		Dnahc11
Fxyd3		Dnahc12
Gabrb1		Dnahc6
Gabrg3		Dnahc8
Gabrp		Dnahc9
Galm		Dnajb13
Galnt12		Dnajc6
Galnt14		Dnali1
Galntl2		Drd2
Gas6		Duox1
Gatsl3		Duoxa1
Gbp2		Dusp14
Gbp7		Dynlrb2
Gdap1		Dyrk3
Gja3		Dyrk4
Gjb3		E030002O03Rik
Gldn		E030010N08Rik
Glipr1		E130003G02Rik
Glyatl3		E330012B07Rik
Gm10433		Edn2
Gm106		Efcab1
Gm11042		Efcab10
Gm11379		Efhb
Gm11534		Efhc1
Gm11571		Efhc2
Gm11650		Elmod1
Gm11787		Emb
Gm11934		Enkur
Gm12426		Eno4
Gm12519		Enpp6
Gm13399		Ephx1
Gm13589		Epn3
Gm13648		Epsti1
Gm13704		Epyc
Gm13807		Espn
Gm13832		Expi
Gm14027		Ezr
Gm14033		F13a1
Gm14738		F3
Gm15016		Faah
Gm15328		Fabp4
Gm15567		Faim2
Gm15834		Fam110c
Gm15883		Fam131c
Gm15893		Fam134b
Gm15998		Fam154b
Gm16008		Fam161a
Gm16155		Fam164c
Gm16340		Fam167a
Gm16364		Fam179a
Gm16365		Fam180a
Gm16462		Fam183b
Gm16701		Fam187a
Gm16892		Fam20c
Gm17131		Fam47e
Gm17132		Fam5b
Gm17254		Fam81b
Gm17259		Fam83a
Gm17295		Fam83e
Gm17299		Fank1
Gm17312		Fate1
Gm17316		Fbln7
Gm17385		Fbxl13
Gm17494		Fbxo24
Gm17555		Fbxo36
Gm17574		Fbxo43
Gm17595		Fcgr2b
Gm17621		Fetub
Gm17632		Fezf1
Gm1987		Fezf2
Gm2078		Fgf1
Gm2115		Fgr
Gm4419		Fhad1
Gm5084		Figf
Gm5466		Fmo2
Gm5483		Fos
Gm5546		Foxa3
Gm5577		Foxg1
Gm606		Foxi1
Gm6990		Foxl2
Gm6999		Foxl2os
Gm7162		Foxn1
Gm7173		Foxn4
Gm7536		Fsip1
Gm8787		Fut9
Gm8995		Gad2
Gm9157		Gale
Gm9670		Galnt3
Gm9745		Gcnt2
Gm9817		Gcnt7
Gmfg		Gda
Gngt2		Gjc3
Golga7b		Gm101
Gpihbp1		Gm10529
Gpr65		Gm11638
Gpr83		Gm11771
Gpr87		Gm11992
Gpx2		Gm12498
Grb7		Gm12695
Grm4		Gm12866
Grpr		Gm13113
Gstm2		Gm13789
Gucy2c		Gm14281
Gvin1		Gm14385
H2-Aa		Gm14446
H2-Ab1		Gm14548
Has1		Gm15406
Hck		Gm15411
Hcn1		Gm15417
Hcn2		Gm15525
Hdc		Gm15674
Hist1h2bc		Gm15675
Hist2h2be		Gm15922
Hmx3		Gm16083
Hook1		Gm16127
Hsp25-ps1		Gm16136
Hspa4l		Gm16187
Hspb1		Gm16332
Htr3b		Gm166
Ier3		Gm16675
Ifi27l2a		Gm16866
Ifi27l2b		Gm16869
Ifi35		Gm16976
Ifit1		Gm17189
Igsf6		Gm17384
Ihh		Gm17459
Il13ra1		Gm18889
Il17b		Gm1966
Il18		Gm20524
Il1rn		Gm20531
Il20ra		Gm216
Inpp5d		Gm221
Insc		Gm5077
Insig2		Gm5834
Iqck		Gm5918
Irgm1		Gm626
Irgm2		Gm6619
Irx1		Gm7420
Isg15		Gm7850
Itga11		Gm949
Itgb4		Gm973
Itgbl1		Gm9783
Itih5		Gm9848
Itpr2		Gna14
Kat2b		Gng13
Kcnc4		Gp49a
Kcnh7		Gpr133
Kcnip2		Gpr160
Kcnj16		Gpr176
Kcnj3		Gpr81
Kcnk6		Gramd2
Kcnmb3		Grhl1
Kcnq1		Gstm1
Kcnq3		H2-D1
Kdelr3		H2-DMb1
Kdm5d		H2-DMb2
Kitl		H2-Eb1
Klc3		H2-K1
Klf14		Hand2
Klf9		Hapln1
Klhdc9		Hapln4
Klhl1		Hba-x
Klhl31		Hbb-b2
Klk14		Hbb-bh0
Krt1		Hbb-bh1
Krt2		Hbb-y
Krt25		Hes2
Krt27		Hhatl
Krt28		Hhip
Krt31		Hic1
Krt5		Hist2h2aa1
Krt71		Hist2h2aa2
Krt77		Hist2h3c1.1
Lamb3		Hist2h3c2
Lca5l		Hist2h4
Lcp2		Hmga2
Ldb3		Hmx1
Lemd1		Hopx
Lgals7		Hoxd1
Lgals9		Hp
Lgi2		Hr
Lhx9		Hs3st2
Lmln		Hsd11b2
Lmod2		Hsd17b2
Lmx1b		Hsd17b6
Lpar3		Hsd3b6
Lpar5		Hspa2
Lpcat2		Hspb7
Lpxn		Hydin
Lrrc18		Hyls1
Lrrc36		Ibsp
Lrrc8e		Idi2
Lrriq3		Ifi203
Lst1		Ifi204
Ltf		Ifi205
Ly6e		Ifi47
Ly6g6c		Iigp1
Ly86		Ikbke
Ly9		Il10ra
Mag		Il17re
Malat1		Il6ra
Mansc1		Inmt
Maob		Inpp5j
Mapk10		Insm1
Mapk4		Ipcef1
40969		Iqca
40972		Iqcd
Mb		Iqub
Mbp		Isg20
Mc5r		Isoc2b
Mcl1		Itgal
Mcoln3		Itgam
Mcpt2		Itgb2
Mcpt8		Itpka
Met		Jakmip2
Mfap1b		Katnal2
Mfap3l		Kcnh3
Mgst3		Kcnh4
Mill2		Kcnh8
Mir1247		Kcnj5
Mir124a-1		Kcnk10
Mir124a-2		Kcnma1
Mir133b		Kcnn4
Mir135a-2		Kctd4
Mir135b		Kif19a
Mir138-2		Kif27
Mir146		Kif6
Mir1895		Klf2
Mir203		Klf5
Mir206		Klk10
Mir223		Klk11
Mir3078		Klrg2
Mir30b		Kng2
Mir30c-2		Krt13
Mir320		Krt18
Mir34a		Krt23
Mir429		Krt4
Mir5107		Krt6a
Mis12		Krt6b
Mlkl		Krt7
Mlph		Krt75
Morn2		Krt79
Mrc1		Krt8
Ms4a6d		Krt80
Mtap7		Krtdap
Muc15		Larp1b
Muc4		Lcn2
Mx1		Lgals12
Mxra8		Lgals3bp
Mybl1		Lhb
Mybpc1		Lilrb3
Myo1f		Lilrb4
Myo1g		Lingo4
Myo5c		Lipc
Myo6		Lipi
Myom2		Lrguk
Myoz2		Lrp2
Myrip		Lrrc10b
Naip2		Lrrc25
Nceh1		Lrrc26
Ncf1		Lrrc31
Ncf4		Lrrc34
Ndp		Lrrc46
Ndufv3		Lrrc48
Neat1		Lrrc51
Neb		Lrrc6
Necab1		Lrriq1
Neurod1		Ltbp2
Neurog1		Ltk
Neurog2		Ly6a
Nfam1		Ly6c1
Nipal1		Ly6d
Nipal2		Lypd2
Nkx3-1		Lyz2
Nol4		Mak
Noxa1		Mamdc2
Npas2		Map3k6
Npas4		Mapk15
Nptx2		Marveld3
Nrap		Matn1
Nrip3		Matn3
Nt5e		Mcoln2
Ntn5		Mcpt4
Ntrk1		Mcrs1
Nuak2		Mdh1b
Nucb2		Meig1
ORF63		Mepe
Oas1b		Mfap5
Oas1c		Mfi2
Oasl2		Mfsd6l
Obscn		Mgp
Oc90		Mir3473b
Ocln		Mir449a
Odz2		Mir449b
Ogn		Mir449c
Olfm4		Mir9-2
Olfr1259		Mlf1
Olfr1420		Mmp13
Olfr1440		Mmp8
Olfr15		Mmp9
Olfr17		Mnda
Olfr222		Mndal
Olfr235		Mocos
Olfr292		Morn5
Olfr309		Mpeg1
Olfr32		Mpzl3
Olfr370		Mrgprf
Olfr613		Ms4a6b
Olfr718-ps1		Ms4a6c
Olfr720		Msln
Olfr94		Msr1
Olig1		Mt1
Opn1sw		Mt2
Oprd1		Mtl5
Oprl1		Muc1
Ormdl2		Muc16
Otud1		Muc2
P2ry14		Muc20
P2ry2		Mycbpap
P2ry6		Myl3
Pak6		Myo1h
Paqr5		Ndrg1
Paqr9		Ndufa4l2
Parp12		Nefl
Parp14		Nefm
Pcdh11x		Nek10
Pcdhb12		Nek5
Pcdhb19		Ngef
Pcdhb22		Nhlh1
Pcf11		Niacr1
Pcgf5		Nkx2-1
Pcnxl2		Nkx2-3
Pcp4l1		Nlrp10
Pde8b		Nme5
Pdk4		Notum
Perp		Nov
Phf19		Nqo1
Phospho1		Nr2e1
Phox2b		Nrg3
Phyhip		Nsun7
Pion		Nupr1
Pkp2		Nxph3
Pkp3		Oas1a
Pla2g12a		Oas2
Pla2g2f		Oit1
Pla2g3		Olfr124
Pla2r1		Olfr1264
Plcb4		Olfr1372-ps1
Plcd1		Olfr281
Plcd4		Olfr523
Plcg2		Olfr536
Plekha4		Olfr56
Plk4		Olfr639
Pls1		Olfr640
Pnmal1		Olfr643
Pnpla3		Olfr644
Popdc3		Olfr745
Pou3f2		Olfr78
Pou3f3		Olig2
Pparg		Omd
Ppp1r14c		Omp
Ppp1r17		Optn
Prdm12		Osgin1
Prkaa2		Osmr
Prmt8		Otogl
Prss35		Ovol2
Psmb8		Oxct2b
Pstpip2		P2rx3
Ptpn22		P2rx4
Ptpn5		P2rx7
Pygm		Pacrg
Pyhin1		Padi2
Pyroxd2		Panx3
Qpct		Paqr6
RP23-309A11.8.1		Pcdhb1
RP23-455J20.1.1		Pcolce
RP24-527P22.3.1		Pcolce2
Rab3c		Pdgfrl
Rac2		Pdia2
Ralgapa2		Pglyrp1
Ranbp3l		Pi16
Rasgef1a		Pir
Rasgrf1		Pkp1
Rasgrf2		Pla2g5
Rax		Plac8
Rbks		Plaur
Rbm24		Plb1
Rbp4		Plbd1
Rgs20		Plch1
Rhpn2		Plch2
Ripply1		Pld4
Rmst		Plekhb1
Rnase4		Plekhg6
Rnase6		Plin5
Rpl10a-ps2		Plscr2
Rps18-ps2		Plxdc1
Rsad2		Pof1b
Rspo4		Pon1
Rtp4		Pon3
Rufy4		Pou4f1
S100a8		Pou4f3
S100z		Ppp1r1b
Samd9l		Ppp1r1c
Sash3		Ppp1r32
Scara5		Ppp1r36
Scnn1a		Ppp1r3c
Scnn1g		Pqlc3
Scrg1		Prelp
Scrt1		Prss33
Scrt2		Psapl1
Scube2		Pstpip1
Scx		Ptgdr
Sec1		Ptgds
Sec16b		Ptgs2
Sectm1b		Ptk2b
Selenbp2		Ptprc
Serinc4		Pygl
Serinc5		RP24-129K7.2.1
Serpina11		RP24-201C14.10.1
Serpina3n		RP24-201C14.11.1
Serpina9		RP24-201C14.5.1
Serpinb10-ps		RP24-201C14.6.1
Serpinb12		Rab17
Serpinb2		Rab25
Serpinb5		Ramp1
Sfpi1		Rassf6
Sfrp1		Rbm11
Sgk3		Rbm47
Shisa9		Rd3
Siglec1		Reg3g
Slc12a8		Rgs11
Slc15a2		Rgs22
Slc16a4		Rgs5
Slc1a1		Rhbdl2
Slc24a2		Rhov
Slc25a43		Riiad1
Slc26a7		Rims2
Slc27a2		Rnf32
Slc28a3		Ropn1l
Slc35d1		Rorc
Slc35d3		Rp1
Slc37a1		Rsph1
Slc4a11		Rsph9
Slc6a2		Rtdr1
Slc6a20a		Rtp1
Slc7a4		Rtp2
Slc9a2		S100a14
Slc9a7		S100a6
Slco1a5		S100a7a
Slco4a1		S100b
Slfn2		SNORA17
Slfn8		Scel
Slurp1		Scgb1c1
Smpdl3a		Scn10a
Snca		Scn4b
Snx14		Scn5a
Sod3		Sdc4
Sost		Sdr42e1
Sp7		Sec14l2
Sp8		Sec14l4
Spa17		Sec14l5
Spata13		Selenbp1
Spata18		Sell
Spdef		Selplg
Spink5		Serpinb11
Sprr1b		Serpinb1a
Srpx2		Serpinb3a
St14		Serpinb7
St3gal6		Serpinb8
St8sia6		Sfrp4
Stc2		Sh2d4a
Steap2		Shisa7
Stfa1		Siglec15
Stfa3		Siglece
Stk17b		Six6
Sv2b		Sla
Svep1		Slc13a5
Syt7		Slc14a1
Tagln3		Slc14a2
Tas1r1		Slc16a11
Tbc1d30		Slc16a12
Tcf21		Slc17a8
Tchh		Slc17a9
Tctex1d2		Slc22a18
Tfap2e		Slc24a4
Tfcp2l1		Slc25a35
Tfpi2		Slc36a2
Tgfb1		Slc39a4
Them5		Slc41a2
Thpo		Slc44a3
Thsd7b		Slc47a1
Thy1		Slc5a8
Tlr1		Slc5a9
Tlr6		Slc6a1
Tlr9		Slc6a14
Tlx2		Slfn1
Tm4sf19		Smyd3
Tm7sf4		Sncg
Tmc5		Sowaha
Tmcc3		Sowahb
Tmem106a		Spag16
Tmem125		Spag17
Tmem146		Spag6
Tmem181b-ps		Spef2
Tmem182		Spint2
Tmem20		Spn
Tmem213		Spp1
Tmem221		Spp2
Tmem79		Sprr1a
Tmie		Sprr3
Tmprss13		Sptlc3
Tnfrsf11a		Sqrdl
Tnni2		St6galnac2
Tns4		Steap1
Tnxb		Steap4
Traf3ip3		Stk30
Trhr		Stk32a
Trim14		Stk33
Trim25		Stoml3
Trim30a		Stox1
Trim30d		Sult1b1
Trim66		Sult1c1
Trim72		Sult1d1
Trpc1		Sult1e1
Trpv2		Sult2b1
Tspan33		Susd5
Ttc24		Svopl
Ttc39b		Syt10
Ttll10		Sytl1
Ttll8		Tacr1
Ttr		Tacstd2
Tubb2b		Tal2
Tyrobp		Tc2n
U1		Tcea3
U6		Tcp11
Ugt8a		Tcte1
Upp1		Tekt1
Usp2		Tekt4
Usp43		Tekt5
Usp53		Tesc
Vav1		Tex15
Vav3		Tgm1
Vsig8		Tgm5
Vwa5b2		Th
Wdr16		Tifab
Wdr72		Tlr13
Wdr78		Tlr4
Wdr93		Tlx3
Wif1		Tm4sf1
Wnt10a		Tmem107
Wnt9b		Tmem150c
Wwc1		Tmem154
Xaf1		Tmem184a
Xdh		Tmem212
Xk		Tmem232
Zbtb20		Tmem40
Zbtb38		Tmem45b
Zc3h6		Tmem52
Zc3hav1		Tmem54
Zdhhc23		Tmem8
Zfp385b		Tmprss11a
Zfp407		Tmprss11d
Zfp444		Tmprss4
Zfp54		Tnfaip2
Zfp605		Tnfrsf1b
Zfp648		Tnfrsf23
Zfp652		Tnn
Zic1		Tor3a
Zic2		Tpsb2
Zic3		Trib3
Zic5		Trnp1
Zmynd17		Trp73
n-R5s189		Tsnaxip1
		Tspan32
		Tst
		Ttc12
		Ttc25
		Ttc29
		Ttc30a2
		Ttc30b
		Ttc34
		Ttc39a
		Ttc7
		Ttc9
		Ttll6
		Tuba8
		Tubb4a
		Ube2u
		Ubqln3
		Ubqlnl
		Ubxn10
		Ubxn11
		Ucma
		Ugt1a1
		Ugt1a10
		Ugt1a2
		Ugt1a5
		Ugt1a6a
		Ugt1a6b
		Ugt1a7c
		Ugt1a8
		Ugt1a9
		Ugt2a1
		Umodl1
		Unc79
		Uncx
		Upk1b
		Upk3a
		Usp18
		Vdr
		Vip
		Vit
		Vtcn1
		Vwa3a
		Vwa3b
		Was
		Wdr52
		Wdr63
		Wdr66
		Wdr69
		Wdr95
		Wfdc1
		Wfdc2
		Wisp2
		Wisp3
		Xlr3b
		Xylt1
		Ysk4
		Zbbx
		Zbtb42
		Zbtb7b
		Zfp474
		Zfp750
