# Supplementary material for: Systematic analysis of palatal transcriptome to identify cleft palate genes within TGFβ3-knockout mice alleles: RNA-Seq analysis of TGFβ3 Mice
Source: BMC Genomics. 2013 Feb 20;14:113. doi: 10.1186/1471-2164-14-113 (PMC3618314; doi:10.1186/1471-2164-14-113)
Supplement: Additional file 9 — Table listing the all the CP genes sorted according to their pattern. [file 1471-2164-14-113-S9.xlsx]

## Sheet: HM
TGFβ3-/- Homozygous (HM)
Pattern 1	Pattern 2	Pattern 3	Pattern 4	Pattern 5	Pattern 6	Pattern 7	Pattern 8	Pattern 9
Cask	Col2a1	Gad1	N/A	Neb	Hand2	Mid1	Alx1	N/A
Cdkn1c	Acan	Il1rn		Wdr65		Zic2	Pax3
Chd7	Cdh1	Myh3					Wnt5a
Dhcr7	Col11a1
Dlx5	Col11a2
Efnb1	Col9a2
Eya1	Fam20c
Fgf10	Fgfr3
Fgfr1	Hyls1
Fgfr2	Lmna
Flna	Otx2
Foxe1	Plcb4
Hoxa2	Slc35d1
Impad1	Spint2
Inpp5e	Tgfb1
Irf6	Foxg1
Kcnj2
Msx1
Pitx1
Prrx1
Ror2
Runx2
Satb2
Shh
Six3
Sox9
Sumo1
Tbx1
Tbx22
Tcof1
Tfap2a
Tgfb3
Tgfbr2
Foxc2
Abcd3
Actb
Alx3
Arhgap31
Arid1b
Arnt
Asxl1
Atr
Atrx
B3galtl
B3gat3
B9d1
Bcor
Bmp2
Bmp4
Bmper
Braf
Brip1
Bub1b
Cant1
Casr
Cdc6
Cfc1
Chrna1
Chrnd
Chrng
Chst14
Chsy1
Colec11
Comt
Crlf1
Dgcr2
Dhcr24
Dhodh
Dis3l2
Dok7
Dync2h1
Eftud2
Ephb2
Erbb2
Ercc5
Esco2
Fam123b
Fbn1
Fgd1
Fgf8
Flnb
Fras1
Frem2
Fto
G6pc3
Gabrb3
Gata6
Gdf1
Gdf6
Gja1
Gjb2
Gli3
Gpc3
Gusb
H19
Hpgd
Hyal1
Ick
Il1b
Irf1
Kcnj13
Kif22
Kif7
Klf6
Kras
L1cam
Lmx1b
Lrp4
Map2k1
Map2k2
Masp1
Mbtps2
Med12
Megf10
Mks1
Mll2
Msx2
Mthfr
Mutyh
Nek1
Nipbl
Nkx2-5
Nkx2-6
Nsd1
Ofd1
Orc1
Pax8
Pex7
Phf8
Pigl
Pigv
Pik3ca
Polr1c
Polr1d
Pomt1
Pomt2
Porcn
Pqbp1
Prokr2
Ptch1
Pten
Pth
Ptpn11
Pxmp3
Rai1
Rapsn
Rb1
Rbm10
Recql4
Ripk4
Rpgrip1l
Rpl11
Rpl5
Rps17
Rps19
Rps7
Sall4
Scarf2
Sema3e
Sf3b4
Slc26a2
Smoc1
Sms
Sox2
Specc1l
Sptlc1
Sry
Stra6
Tab2
Tbx15
Tbx19
Tbx4
Tbx5
Tctn2
Tgfbr1
Tmco1
Tmem216
Tmem67
Trim37
Twist1
Ubb
Vcan
Wnt3
Wnt7a
Wt1
Zeb2
Zic3
Zmpste24
Smc1a
Mfsd7c
Gcm2
Gpr81
Pvrl1
Slamf6
Myst4
2510003E04Rik
Smad3
Snx3
Nbn
Macf1
Sc5d
Fbxw4
Trp63
Ext1
Whsc1
Acvr1
Akap8
Ap2b1
Apaf1
Bmp7
Bnc2
Boc
Cacna1s
Cdon
Chrd
Chuk
Crebbp
Crk
Ctgf
Ctnnb1
Dlg1
Dlx1
Dlx2
Ednrb
Fgf18
Fgf9
Fign
Foxf2
Fst
Fuz
Fzd1
Fzd2
Gab1
Gli2
Gpr124
Grb2
Gsk3b
Hoxa1
Hs2st1
Ift172
Ift88
Inhba
Inhbb
Itgav
Itgb8
Jag2
Jmjd6
Kif3a
Lhx8
Luzp1
Meox2
Mmp14
Mmp16
Mn1
Mnt
Msc
Ncoa6
Ncor2
Osr2
Pax9
Pbx1
Pcgf2
Pdgfc
Pdgfra
Pds5a
Pds5b
Phc1
Phc2
Pkdcc
Prdm16
Prrx2
Ptprf
Ptprs
Rad23b
Rfng
Rspo2
Ryk
Ryr1
Sfn
Shox2
Sim2
Skor2
Slc32a1
Snai1
Snai2
Sox11
Sox5
Tbx10
Tbx2
Tbx3
Tgfb2
Tshz1
Wdr19
Zeb1

## Sheet: HT
TGFβ3+/- - Heterozygous (HT)
Pattern 1	Pattern 2	Pattern 3	Pattern 4	Pattern 5	Pattern 6	Pattern 7	Pattern 8	Pattern 9
Cask	Six3	Gad1	Col2a1	N/A	Hand2	H19	Sox9	N/A
Cdkn1c	Col11a1	Shh	Acan		Lhx8		Foxc2
Chd7	Col11a2	Chrng	Col9a2		Meox2		Slc35d1
Dhcr7	Fgfr3	Il1rn	Otx2				Stra6
Dlx5	Kcnj13	Myh3					Sox5
Efnb1	Spint2	Neb
Eya1	Wdr65
Fgf10	Ctgf
Fgfr1	Foxg1
Fgfr2
Flna
Foxe1
Hoxa2
Impad1
Inpp5e
Irf6
Kcnj2
Msx1
Pitx1
Prrx1
Ror2
Runx2
Satb2
Sumo1
Tbx1
Tbx22
Tcof1
Tfap2a
Tgfb3
Tgfbr2
Abcd3
Actb
Alx1
Alx3
Arhgap31
Arid1b
Arnt
Asxl1
Atr
Atrx
B3galtl
B3gat3
B9d1
Bcor
Bmp2
Bmp4
Bmper
Braf
Brip1
Bub1b
Cant1
Casr
Cdc6
Cdh1
Cfc1
Chrna1
Chrnd
Chst14
Chsy1
Colec11
Comt
Crlf1
Dgcr2
Dhcr24
Dhodh
Dis3l2
Dok7
Dync2h1
Eftud2
Ephb2
Erbb2
Ercc5
Esco2
Fam123b
Fam20c
Fbn1
Fgd1
Fgf8
Flnb
Fras1
Frem2
Fto
G6pc3
Gabrb3
Gata6
Gdf1
Gdf6
Gja1
Gjb2
Gli3
Gpc3
Gusb
Hpgd
Hyal1
Hyls1
Ick
Il1b
Irf1
Kif22
Kif7
Klf6
Kras
L1cam
Lmna
Lmx1b
Lrp4
Map2k1
Map2k2
Masp1
Mbtps2
Med12
Megf10
Mid1
Mks1
Mll2
Msx2
Mthfr
Mutyh
Nek1
Nipbl
Nkx2-5
Nkx2-6
Nsd1
Ofd1
Orc1
Pax3
Pax8
Pex7
Phf8
Pigl
Pigv
Pik3ca
Plcb4
Polr1c
Polr1d
Pomt1
Pomt2
Porcn
Pqbp1
Prokr2
Ptch1
Pten
Pth
Ptpn11
Pxmp3
Rai1
Rapsn
Rb1
Rbm10
Recql4
Ripk4
Rpgrip1l
Rpl11
Rpl5
Rps17
Rps19
Rps7
Sall4
Scarf2
Sema3e
Sf3b4
Slc26a2
Smoc1
Sms
Sox2
Specc1l
Sptlc1
Sry
Tab2
Tbx15
Tbx19
Tbx4
Tbx5
Tctn2
Tgfb1
Tgfbr1
Tmco1
Tmem216
Tmem67
Trim37
Twist1
Ubb
Vcan
Wnt3
Wnt5a
Wnt7a
Wt1
Zeb2
Zic2
Zic3
Zmpste24
Smc1a
Mfsd7c
Gcm2
Gpr81
Pvrl1
Slamf6
Myst4
2510003E04Rik
Smad3
Snx3
Nbn
Macf1
Sc5d
Fbxw4
Trp63
Ext1
Whsc1
Acvr1
Akap8
Ap2b1
Apaf1
Bmp7
Bnc2
Boc
Cacna1s
Cdon
Chrd
Chuk
Crebbp
Crk
Ctnnb1
Dlg1
Dlx1
Dlx2
Ednrb
Fgf18
Fgf9
Fign
Foxf2
Fst
Fuz
Fzd1
Fzd2
Gab1
Gli2
Gpr124
Grb2
Gsk3b
Hoxa1
Hs2st1
Ift172
Ift88
Inhba
Inhbb
Itgav
Itgb8
Jag2
Jmjd6
Kif3a
Luzp1
Mmp14
Mmp16
Mn1
Mnt
Msc
Ncoa6
Ncor2
Osr2
Pax9
Pbx1
Pcgf2
Pdgfc
Pdgfra
Pds5a
Pds5b
Phc1
Phc2
Pkdcc
Prdm16
Prrx2
Ptprf
Ptprs
Rad23b
Rfng
Rspo2
Ryk
Ryr1
Sfn
Shox2
Sim2
Skor2
Slc32a1
Snai1
Snai2
Sox11
Tbx10
Tbx2
Tbx3
Tgfb2
Tshz1
Wdr19
Zeb1

## Sheet: WT
TGFβ3 Wildtype (WT)
Pattern 1	Pattern 2	Pattern 3	Pattern 4	Pattern 5	Pattern 6	Pattern 7	Pattern 8	Pattern 9
Cask	Dhcr7	Col2a1	Fgf10	Otx2	Foxc2	Hoxa2	Cdkn1c	N/A
Chd7	Fgfr2	Gad1	Fgfr1	Wdr65	Zic3	Zic2	Efnb1
Dlx5	Inpp5e	Six3	Flna				Pitx1
Eya1	Runx2	Acan	Irf6				Prrx1
Foxe1	Tgfb3	Col9a2	Msx1				Ror2
Impad1	Tgfbr2	Pax8	Satb2				Tcof1
Kcnj2	Abcd3	Foxg1	Shh				Bcor
Sox9	Alx1	Slc32a1	Sumo1				Bmp4
Tbx22	Alx3		Tbx1				Brip1
Arid1b	Arhgap31		Tfap2a				Cdc6
Asxl1	Atr		Actb				Chst14
B3galtl	B3gat3		Arnt				Ercc5
Bmp2	B9d1		Atrx				Fgd1
Bmper	Braf		Bub1b				Gdf1
Cant1	Cdh1		Chrna1				Gli3
Casr	Comt		Chrnd				Gpc3
Cfc1	Dis3l2		Chrng				Kif7
Chsy1	Dync2h1		Crlf1				Orc1
Col11a1	Erbb2		Dok7				Sf3b4
Col11a2	Fam20c		Eftud2				Myst4
Colec11	Fto		Esco2				Smad3
Dgcr2	G6pc3		Fbn1				Whsc1
Dhcr24	Gusb		Fras1				Apaf1
Dhodh	H19		Frem2				Bnc2
Ephb2	Hpgd		Gja1				Crebbp
Fam123b	Hyal1		Gjb2				Dlx1
Fgf8	Hyls1		Il1rn				Dlx2
Fgfr3	Irf1		Kif22				Fgf18
Flnb	Kcnj13		Kras				Foxf2
Gabrb3	Klf6		Map2k1				Fzd2
Gata6	L1cam		Med12				Hand2
Gdf6	Lmna		Megf10				Meox2
Ick	Lrp4		Mid1				Mn1
Il1b	Masp1		Msx2				Ncoa6
Lmx1b	Mbtps2		Myh3				Pbx1
Map2k2	Mks1		Neb				Pdgfra
Nek1	Mll2		Nkx2-5				Pds5b
Nkx2-6	Mthfr		Pax3				Prrx2
Pigl	Mutyh		Ptch1				Rad23b
Pqbp1	Nipbl		Rapsn				Snai2
Prokr2	Nsd1		Rpl11				Tgfb2
Pth	Ofd1		Rps19
Ptpn11	Pex7		Sema3e
Rai1	Phf8		Tbx15
Rbm10	Pigv		Twist1
Sall4	Pik3ca		Vcan
Slc26a2	Plcb4		Wnt3
Slc35d1	Polr1c		Wnt5a
Smoc1	Polr1d		Zeb2
Specc1l	Pomt1		Smc1a
Sry	Pomt2		Pvrl1
Stra6	Porcn		Macf1
Tab2	Pten		Trp63
Tbx19	Pxmp3		Cacna1s
Tbx4	Rb1		Cdon
Tbx5	Recql4		Gab1
Tgfbr1	Ripk4		Gli2
Tmem216	Rpgrip1l		Inhba
Trim37	Rpl5		Jmjd6
Wnt7a	Rps17		Lhx8
Wt1	Rps7		Luzp1
Mfsd7c	Scarf2		Msc
Gcm2	Sms		Ncor2
Gpr81	Sox2		Osr2
Slamf6	Spint2		Ptprs
Nbn	Sptlc1		Ryk
Boc	Tctn2		Ryr1
Ctgf	Tgfb1		Sfn
Ednrb	Tmco1		Shox2
Fgf9	Tmem67		Tbx10
Fign	Ubb		Tbx2
Fzd1	Zmpste24		Tbx3
Gsk3b	2510003E04Rik
Hoxa1	Snx3
Itgb8	Sc5d
Kif3a	Fbxw4
Mmp16	Ext1
Mnt	Acvr1
Pax9	Akap8
Pcgf2	Ap2b1
Pdgfc	Bmp7
Phc1	Chrd
Pkdcc	Chuk
Prdm16	Crk
Rspo2	Ctnnb1
Sim2	Dlg1
Skor2	Fst
Sox11	Fuz
Sox5	Gpr124
Tshz1	Grb2
Wdr19	Hs2st1
Zeb1	Ift172
	Ift88
	Inhbb
	Itgav
	Jag2
	Mmp14
	Pds5a
	Phc2
	Ptprf
	Rfng
	Snai1

## Sheet: Patterns
		E14.5	E15.5	E16.5				E14.5	E15.5	E16.5				E14.5	E15.5	E16.5
	1						4						7
	2						5						8
	3						6						9

## Sheet: Pattern 1
Pattern 1
HM Only	HT Only	WT Only	HM & HT	HM & WT	HT & WT	HM & HT & WT
Chrng	Alx1	Col11a1	2510003E04Rik	Ctgf	N/A	Cask
Foxc2	Cdh1	Col11a2	Abcd3	Sox5		Chd7
H19	Fam20c	Fgfr3	Actb	Sox9		Dlx5
Kcnj13	Hyls1	Slc35d1	Acvr1	Stra6		Eya1
Lhx8	Lmna		Akap8			Foxe1
Meox2	Mid1		Alx3			Impad1
Shh	Pax3		Ap2b1			Kcnj2
Six3	Plcb4		Apaf1			Tbx22
	Tgfb1		Arhgap31			Arid1b
	Wnt5a		Arnt			Asxl1
	Zic2		Atr			B3galtl
			Atrx			Bmp2
			B3gat3			Bmper
			B9d1			Cant1
			Bcor			Casr
			Bmp4			Cfc1
			Bmp7			Chsy1
			Bnc2			Colec11
			Braf			Dgcr2
			Brip1			Dhcr24
			Bub1b			Dhodh
			Cacna1s			Ephb2
			Cdc6			Fam123b
			Cdkn1c			Fgf8
			Cdon			Flnb
			Chrd			Gabrb3
			Chrna1			Gata6
			Chrnd			Gdf6
			Chst14			Ick
			Chuk			Il1b
			Comt			Lmx1b
			Crebbp			Map2k2
			Crk			Nek1
			Crlf1			Nkx2-6
			Ctnnb1			Pigl
			Dhcr7			Pqbp1
			Dis3l2			Prokr2
			Dlg1			Pth
			Dlx1			Ptpn11
			Dlx2			Rai1
			Dok7			Rbm10
			Dync2h1			Sall4
			Efnb1			Slc26a2
			Eftud2			Smoc1
			Erbb2			Specc1l
			Ercc5			Sry
			Esco2			Tab2
			Ext1			Tbx19
			Fbn1			Tbx4
			Fbxw4			Tbx5
			Fgd1			Tgfbr1
			Fgf10			Tmem216
			Fgf18			Trim37
			Fgfr1			Wnt7a
			Fgfr2			Wt1
			Flna			Mfsd7c
			Foxf2			Gcm2
			Fras1			Gpr81
			Frem2			Slamf6
			Fst			Nbn
			Fto			Boc
			Fuz			Ednrb
			Fzd2			Fgf9
			G6pc3			Fign
			Gab1			Fzd1
			Gdf1			Gsk3b
			Gja1			Hoxa1
			Gjb2			Itgb8
			Gli2			Kif3a
			Gli3			Mmp16
			Gpc3			Mnt
			Gpr124			Pax9
			Grb2			Pcgf2
			Gusb			Pdgfc
			Hoxa2			Phc1
			Hpgd			Pkdcc
			Hs2st1			Prdm16
			Hyal1			Rspo2
			Ift172			Sim2
			Ift88			Skor2
			Inhba			Sox11
			Inhbb			Tshz1
			Inpp5e			Wdr19
			Irf1			Zeb1
			Irf6
			Itgav
			Jag2
			Jmjd6
			Kif22
			Kif7
			Klf6
			Kras
			L1cam
			Lrp4
			Luzp1
			Macf1
			Map2k1
			Masp1
			Mbtps2
			Med12
			Megf10
			Mks1
			Mll2
			Mmp14
			Mn1
			Msc
			Msx1
			Msx2
			Mthfr
			Mutyh
			Myst4
			Ncoa6
			Ncor2
			Nipbl
			Nkx2-5
			Nsd1
			Ofd1
			Orc1
			Osr2
			Pax8
			Pbx1
			Pdgfra
			Pds5a
			Pds5b
			Pex7
			Phc2
			Phf8
			Pigv
			Pik3ca
			Pitx1
			Polr1c
			Polr1d
			Pomt1
			Pomt2
			Porcn
			Prrx1
			Prrx2
			Ptch1
			Pten
			Ptprf
			Ptprs
			Pvrl1
			Pxmp3
			Rad23b
			Rapsn
			Rb1
			Recql4
			Rfng
			Ripk4
			Ror2
			Rpgrip1l
			Rpl11
			Rpl5
			Rps17
			Rps19
			Rps7
			Runx2
			Ryk
			Ryr1
			Satb2
			Sc5d
			Scarf2
			Sema3e
			Sf3b4
			Sfn
			Shox2
			Slc32a1
			Smad3
			Smc1a
			Sms
			Snai1
			Snai2
			Snx3
			Sox2
			Sptlc1
			Sumo1
			Tbx1
			Tbx10
			Tbx15
			Tbx2
			Tbx3
			Tcof1
			Tctn2
			Tfap2a
			Tgfb2
			Tgfb3
			Tgfbr2
			Tmco1
			Tmem67
			Trp63
			Twist1
			Ubb
			Vcan
			Whsc1
			Wnt3
			Zeb2
			Zic3
			Zmpste24

## Sheet: Pattern 2
Pattern 2
HM Only	HT Only	WT Only	HM & HT	HM & WT	HT & WT	HM & HT & WT
Acan	Ctgf	2510003E04Rik	Col11a1	Cdh1	Kcnj13	Spint2
Col2a1	Six3	Abcd3	Col11a2	Fam20c
Col9a2	Wdr65	Acvr1	Fgfr3	Hyls1
Otx2		Akap8	Foxg1	Lmna
Slc35d1		Alx1		Plcb4
		Alx3		Tgfb1
		Ap2b1
		Arhgap31
		Atr
		B3gat3
		B9d1
		Bmp7
		Braf
		Chrd
		Chuk
		Comt
		Crk
		Ctnnb1
		Dhcr7
		Dis3l2
		Dlg1
		Dync2h1
		Erbb2
		Ext1
		Fbxw4
		Fgfr2
		Fst
		Fto
		Fuz
		G6pc3
		Gpr124
		Grb2
		Gusb
		H19
		Hpgd
		Hs2st1
		Hyal1
		Ift172
		Ift88
		Inhbb
		Inpp5e
		Irf1
		Itgav
		Jag2
		Klf6
		L1cam
		Lrp4
		Masp1
		Mbtps2
		Mks1
		Mll2
		Mmp14
		Mthfr
		Mutyh
		Nipbl
		Nsd1
		Ofd1
		Pds5a
		Pex7
		Phc2
		Phf8
		Pigv
		Pik3ca
		Polr1c
		Polr1d
		Pomt1
		Pomt2
		Porcn
		Pten
		Ptprf
		Pxmp3
		Rb1
		Recql4
		Rfng
		Ripk4
		Rpgrip1l
		Rpl5
		Rps17
		Rps7
		Runx2
		Sc5d
		Scarf2
		Sms
		Snai1
		Snx3
		Sox2
		Sptlc1
		Tctn2
		Tgfb3
		Tgfbr2
		Tmco1
		Tmem67
		Ubb
		Zmpste24

## Sheet: Pattern 3
Pattern 3
HM Only	HT Only	WT Only	HM & HT	HM & WT	HT & WT	HM & HT & WT
N/A	Chrng	Acan	Il1rn	N/A	N/A	Gad1
	Neb	Col2a1	Myh3
	Shh	Col9a2
		Foxg1
		Pax8
		Six3
		Slc32a1

## Sheet: Pattern 4
Pattern 4
HM Only	HT Only	WT Only	HM & HT	HM & WT	HT & WT	HM & HT & WT
N/A	Acan	Actb	N/A	N/A	N/A	N/A
	Col2a1	Arnt
	Col9a2	Atrx
	Otx2	Bub1b
		Cacna1s
		Cdon
		Chrna1
		Chrnd
		Chrng
		Crlf1
		Dok7
		Eftud2
		Esco2
		Fbn1
		Fgf10
		Fgfr1
		Flna
		Fras1
		Frem2
		Gab1
		Gja1
		Gjb2
		Gli2
		Il1rn
		Inhba
		Irf6
		Jmjd6
		Kif22
		Kras
		Lhx8
		Luzp1
		Macf1
		Map2k1
		Med12
		Megf10
		Mid1
		Msc
		Msx1
		Msx2
		Myh3
		Ncor2
		Neb
		Nkx2-5
		Osr2
		Pax3
		Ptch1
		Ptprs
		Pvrl1
		Rapsn
		Rpl11
		Rps19
		Ryk
		Ryr1
		Satb2
		Sema3e
		Sfn
		Shh
		Shox2
		Smc1a
		Sumo1
		Tbx1
		Tbx10
		Tbx15
		Tbx2
		Tbx3
		Tfap2a
		Trp63
		Twist1
		Vcan
		Wnt3
		Wnt5a
		Zeb2

## Sheet: Pattern 5
Pattern 5
HM Only	HT Only	WT Only	HM & HT	HM & WT	HT & WT	HM & HT & WT
Neb	N/A	Otx2	N/A	Wdr65	N/A	N/A

## Sheet: Pattern 6
Pattern 6
HM Only	HT Only	WT Only	HM & HT	HM & WT	HT & WT	HM & HT & WT
N/A	Lhx8	Foxc2	Hand2	N/A	N/A	N/A
	Meox2	Zic3

[truncated: 3 more sheets: Pattern 7, Pattern 8, Pattern 9]
