# Supplementary material for: Systematic analysis of palatal transcriptome to identify cleft palate genes within TGFβ3-knockout mice alleles: RNA-Seq analysis of TGFβ3 Mice
Source: BMC Genomics. 2013 Feb 20;14:113. doi: 10.1186/1471-2164-14-113 (PMC3618314; doi:10.1186/1471-2164-14-113)
Supplement: Additional file 10 — Table showing differentially expressed molecules clustered into GO of cellular biofunctions. [file 1471-2164-14-113-S10.xlsx]

## Sheet: Sheet1
Table: Differentially expressed molecules clustered into GO of cellular biofunctions
Category	p-Value	# Mols	Molecules
Gene Expression	1.23E-30	151	ACVR1, ACVR1B, AEBP2, ALX1, ARNT, ARNT2, ARNTL, ARNTL2, ATN1, ATRX, BCOR, BMP2, BMP4, BMP7, BMPR2, BRIP1, CASK, CASR, CDH1, CDK7, CDKN1C, CDON, CHD3, CHRND, CHUK, CREBBP, CRK, CSF2RB, CTGF, CTNNB1, DLX1, DLX2, DLX5, EDNRB, EPHB1, ERBB2, ERCC5, FGF10, FGFR1, FGFR2, FGFR3, FLNA, FOXC2, FOXE1, FOXF2, FOXG1, FST, FZD1, FZD2, GATA6, GDF6, GJA1, GLI2, GLI3, GSK3B, GTF2I, HAND2, HOXA1, HOXA2, HRAS, IL1B…
Cellular Growth and Proliferation	1.48E-23	199	ACTB, ACVR1, ACVR1B, ANTXR1, APAF1, ARAF, ARNT, ARNTL, ARNTL2, ATR, BMP2, BMP4, BMP7, BMPR2, BRAF, BUB1B, C10orf54, CAPNS1, CASK, CASR, CDC6, CDH1, CDK4, CDK5, CDK6, CDK7, CDKN1C, CDON, CERS1, CHRD, CHRNA1, CHUK, COL2A1, CPSF4, CRK, CRLF1, CSF2RB, CTGF, CTNNB1, CX3CL1, DHCR7, DLG1, DLX5, EDNRB, EFNB1, ELN, EPHB1, EPHB2, ERBB2, EYA1, FBN1, FBXW4, FGF10, FGF18, FGF8, FGF9, FGFR1, FGFR2, FGFR3, FLNA…
Cell Cycle	2.58E-14	76	AKAP8, APAF1, ARID1B, ARNTL2, ATR, BMP2, BMP4, BMP7, BMPR2, BUB1B, CDH1, CDK4, CDK5, CDK6, CDK7, CDKN1C, CHUK, CRK, CTNNB1, DLG1, ERBB2, ESCO2, FGF10, FGF8, FGF9, FGFR1, FGFR2, FOXG1, FZR1, GAB1, GRB2, GSK3B, HMG20B, HPGD, HRAS, IL1B, INHBA, IRF1, IRF6, KIF22, KLF6, KRAS, LMNA, MAP2K1, MAPK14, MNT, NBN, PCGF2, PDGFRA, PHC1, PHC2, PPP1R12A, PPP1R9B, PTCH1, PTEN, RB1, RPL11, RPS6KA2, SFN, SGOL1, SI…
Cellular Movement	2.74E-12	107	ACTB, ACVR1, APAF1, ARNT, BMP2, BMP4, BMP7, BMPR2, CAPNS1, CASR, CDH1, CDK5, CDK7, CHRD, CHUK, COL2A1, CRK, CSF2RB, CTGF, CTNNB1, CX3CL1, DLX1, DLX2, EDNRB, EFNB1, ELN, EPHB1, EPHB2, ERBB2, FGF10, FGF8, FGF9, FGFR1, FGFR2, FLNA, FLNB, FOXC2, FOXG1, FZR1, GAB1, GAD1, GATA6, GJA1, GJB2, GLI3, GRB2, GSK3B, HOXA1, HRAS, IL1B, IL1RN, ITGAV, ITGB8, JAG2, JMJD6, KAL1, KRAS, L1CAM, LMNA, LMX1B, MAP2K1, M…
Cell Signaling	3.20E-22	25	BOC, CDON, CREBBP, FGF10, FGF9, FGFR2, FGFR3, GLI2, GLI3, GPC3, IFT172, IFT88, KIF3A, KIF7, OTX2, PRRX1, PRRX2, PTCH1, PTCH2, RB1, RPGRIP1L, RUNX2, SHH, SHOX2, TGFBR2
Cell Death	3.44E-12	168	ACTB, ACVR1, ACVR1B, ACVR1C, AKAP8, AKAP8L, ALX3, ANTXR1, APAF1, ARAF, ARNT, ATN1, ATR, ATRX, BMP2, BMP4, BMP7, BRAF, BUB1B, CAPNS1, CASK, CASP10, CASR, CDC6, CDH1, CDK5, CDK6, CDKN1C, CECR2, CERS1, CHRD, CHRNA1, CHUK, COL2A1, COMT, CREBBP, CRLF1, CSF2RB, CTGF, CTNNB1, CX3CL1, DHCR24, DLX1, DLX2, EDNRB, EPHB2, ERBB2, ERCC5, EYA1, FAM123B, FBN1, FGF10, FGF8, FGFR1, FGFR2, FGFR3, FLNA, FLNB, FOXF2,…
Cell Morphology	4.03E-16	103	APAF1, ARNTL, ASXL1, BMP4, BMP7, BRAF, CDH1, CDK4, CDK5, CDK6, CDKN1C, COL11A2, COL2A1, CREBBP, CRK, CTGF, CTNNB1, DHCR7, DLX2, DLX5, EDNRB, EFNB1, EPHB2, ERBB2, ERCC5, FGF10, FGF8, FGF9, FGFR1, FGFR3, FOXC2, FST, GAD1, GLI2, GRAP2, GSK3B, HRAS, HYAL1, IL1B, IL1RN, INHBA, INPP5E, IRF1, IRF6, ITGB8, JAG2, KIF3A, KRAS, L1CAM, LHX8, LMX1B, LRP4, MID1, MMP14, MMP16, MN1, NBN, NKX25, OTX2, PAX3, PAX8,…
TGFβ Signaling	5.02E-18	24	ACVR1, ACVR1B, ACVR1C, BMP2, BMP4, BMP7, BMPR2, CREBBP, GRB2, HRAS, INHBA, INHBB, KRAS, MAP2K1, MAP2K2, MAPK14, NKX2-5, RUNX2, SMAD3, TGFβ2, TGFβ3, TGFB1, TGFBR1, TGFBR2

## Sheet: Sheet2
Acvr1	Gene expression, cell cylcle, cell death
